# Supplementary material for: The Global Environmental Benefits of Halving Avoidable Consumer Food Waste
Source: Environ Sci Technol. 2024 Jul 29;58(31):13707–16. doi: 10.1021/acs.est.4c04140 (PMC11308518; doi:10.1021/acs.est.4c04140)
Supplement: Supplementary file 2 — es4c04140_si_002.xlsx [file es4c04140_si_002.xlsx]

## Sheet: read_me
The global environmental benefits of halving avoidable consumer food waste
Antoine Coudard1,2, Zhongxiao Sun3*, Paul Behrens1, José Manuel Mogollón1 1 Institute of Environmental Sciences (CML), Leiden University, PO Box 9518, 2300 RA Leiden, The Netherlands 2 Metabolic Institute, Klimopweg 150, 1032HX, Amsterdam, The Netherlands 3 China Agriculture University, College of Land Science and Technology, 100107 Haidian District, Beijing, China * Corresponding author
*corresponding author: z.sun@cau.edu.cn
Main contents: 1 Excel file (13 sheets) of Supporting Results
Index
Table S1: illustrates the countries and regions classification used in this study
Table S2: compiles the origin of the land impacts for each country (aggregated into regions and illustrated in Fig1.a)
Table S3: compiles the origin of the blue water impacts for each country (aggregated into regions and illustrated in Fig1.b)
Table S4: compiles the origin of the greenhouse gases impacts for each country (aggregated into regions and illustrated in Fig1.c)
Table S5: compiles the traded harvested land impacts results illustrated in the sankey diagram (Fig2a)
Table S6: compiles the traded blue water impacts results illustrated in the sankey diagram (Fig2b)
Table S7: compiles the traded greenhouse gases emissions results illustrated in the sankey diagram (Fig2c)
Table S8: compiles the total land savings from halving avoidable consumer food waste in each country (compiled and illustrated in Fig3a)
Table S9: compiles the total blue water savings from halving avoidable consumer food waste in each country (compiled and illustrated in Fig3b)
Table S10: compiles the total greenhouse gases savings (from avoided production) from halving avoidable consumer food waste in each country (compiled and illustrated in Fig3c)
Table S11: compiles the total greenhouse gases savings (from avoided waste treatment) from halving avoidable consumer food waste in each country
Table S12: compiles the total greenhouse gases that could be sequestered from returning land to its PNV in each country (compiled and illustrated in Fig3d)

## Sheet: Table S1. Countries and regions
Area	Word Region
Afghanistan	South and Southeast Asia
Albania	Europe
Algeria	MENA
Angola	Sub-Sahara Africa
Antigua and Barbuda	Central and South America
Argentina	Central and South America
Armenia	Europe
Australia	Oceania
Austria	Europe
Azerbaijan	MENA
Bahamas	Central and South America
Bangladesh	South and Southeast Asia
Barbados	Central and South America
Belarus	Europe
Belgium	Europe
Belize	Central and South America
Benin	Sub-Sahara Africa
Bolivia (Plurinational State of)	Central and South America
Bosnia and Herzegovina	Europe
Botswana	Sub-Sahara Africa
Brazil	Central and South America
Bulgaria	Europe
Burkina Faso	Sub-Sahara Africa
Cabo Verde	Sub-Sahara Africa
Cambodia	South and Southeast Asia
Cameroon	Sub-Sahara Africa
Canada	USA and Canada
Central African Republic	Sub-Sahara Africa
Chad	Sub-Sahara Africa
Chile	Central and South America
China, Hong Kong SAR	East Asia
China, Macao SAR	East Asia
China, mainland	East Asia
Taiwan Province of	East Asia
Colombia	Central and South America
Congo	Sub-Sahara Africa
Costa Rica	Central and South America
Côte d'Ivoire	Sub-Sahara Africa
Croatia	Europe
Cuba	Central and South America
Cyprus	Europe
Czechia	Europe
Denmark	Europe
Djibouti	Sub-Sahara Africa
Dominica	Central and South America
Dominican Republic	Central and South America
Ecuador	Central and South America
Egypt	MENA
El Salvador	Central and South America
Estonia	Europe
Eswatini	Sub-Sahara Africa
Ethiopia	Sub-Sahara Africa
Fiji	Oceania
Finland	Europe
France	Europe
French Polynesia	Oceania
Gabon	Sub-Sahara Africa
Gambia	Sub-Sahara Africa
Georgia	Europe
Germany	Europe
Ghana	Sub-Sahara Africa
Greece	Europe
Grenada	Central and South America
Guatemala	Central and South America
Guinea	Sub-Sahara Africa
Guinea-Bissau	Sub-Sahara Africa
Guyana	Central and South America
Haiti	Central and South America
Honduras	Central and South America
Hungary	Europe
Iceland	Europe
India	South and Southeast Asia
Indonesia	South and Southeast Asia
Iran (Islamic Republic of)	South and Southeast Asia
Iraq	MENA
Ireland	Europe
Israel	MENA
Italy	Europe
Jamaica	Central and South America
Japan	East Asia
Jordan	MENA
Kazakhstan	Russia and Central Asia
Kenya	Sub-Sahara Africa
Kiribati	Oceania
Kuwait	MENA
Kyrgyzstan	Russia and Central Asia
Lao People's Democratic Republic	South and Southeast Asia
Latvia	Europe
Lebanon	MENA
Lesotho	Sub-Sahara Africa
Liberia	Sub-Sahara Africa
Lithuania	Europe
Luxembourg	Europe
Madagascar	Sub-Sahara Africa
Malawi	Sub-Sahara Africa
Malaysia	South and Southeast Asia
Maldives	South and Southeast Asia
Mali	Sub-Sahara Africa
Malta	Europe
Mauritania	Sub-Sahara Africa
Mauritius	Sub-Sahara Africa
Mexico	Central and South America
Mongolia	Russia and Central Asia
Montenegro	Europe
Morocco	MENA
Mozambique	Sub-Sahara Africa
Myanmar	South and Southeast Asia
Namibia	Sub-Sahara Africa
Nepal	South and Southeast Asia
Netherlands	Europe
New Caledonia	Oceania
New Zealand	Oceania
Nicaragua	Central and South America
Niger	Sub-Sahara Africa
Nigeria	Sub-Sahara Africa
North Macedonia	Europe
Norway	Europe
Oman	MENA
Pakistan	South and Southeast Asia
Panama	Central and South America
Paraguay	Central and South America
Peru	Central and South America
Philippines	South and Southeast Asia
Poland	Europe
Portugal	Europe
Republic of Korea	East Asia
Republic of Moldova	Europe
Romania	Europe
Russian Federation	Russia and Central Asia
Rwanda	Sub-Sahara Africa
Saint Kitts and Nevis	Central and South America
Saint Lucia	Central and South America
Saint Vincent and the Grenadines	Central and South America
Samoa	Oceania
Sao Tome and Principe	Sub-Sahara Africa
Saudi Arabia	MENA
Senegal	Sub-Sahara Africa
Serbia	Europe
Sierra Leone	Sub-Sahara Africa
Slovakia	Europe
Slovenia	Europe
Solomon Islands	Oceania
South Africa	Sub-Sahara Africa
Spain	Europe
Sri Lanka	South and Southeast Asia
Sudan	Sub-Sahara Africa
Suriname	Central and South America
Sweden	Europe
Switzerland	Europe
Tajikistan	Russia and Central Asia
Thailand	South and Southeast Asia
Timor-Leste	South and Southeast Asia
Togo	Sub-Sahara Africa
Trinidad and Tobago	Central and South America
Tunisia	MENA
Turkey	MENA
Turkmenistan	Russia and Central Asia
Uganda	Sub-Sahara Africa
Ukraine	Europe
United Arab Emirates	MENA
United Kingdom	Europe
United Republic of Tanzania	Sub-Sahara Africa
United States of America	USA and Canada
Uruguay	Central and South America
Uzbekistan	Russia and Central Asia
Vanuatu	Oceania
Venezuela (Bolivarian Republic of)	Central and South America
Viet Nam	South and Southeast Asia
Yemen	MENA
Zambia	Sub-Sahara Africa
Zimbabwe	Sub-Sahara Africa

## Sheet: Tab S2. Land impact orig
Area	World Region (in bar chart)	origin of impact	value (ha)
AFG	Rest of South and Southeast Asia	domestic	916100
AFG	Rest of South and Southeast Asia	offshored	-67903.6
AFG	Rest of South and Southeast Asia	imported	7551.61
AGO	Rest of Sub-Sahara Africa	domestic	886119
AGO	Rest of Sub-Sahara Africa	offshored	-14868.3
AGO	Rest of Sub-Sahara Africa	imported	0
ALB	Rest of Europe	domestic	81404.3
ALB	Rest of Europe	offshored	-65091.2
ALB	Rest of Europe	imported	0
ARE	Rest of MENA	domestic	6311.59
ARE	Rest of MENA	offshored	-380470
ARE	Rest of MENA	imported	422.108
ARG	ARG	domestic	4.23274e+06
ARG	ARG	offshored	-11042.5
ARG	ARG	imported	2.29502e+06
ARM	Rest of Europe	domestic	136959
ARM	Rest of Europe	offshored	-73332.9
ARM	Rest of Europe	imported	556.399
ATG	Rest of Central and South America	domestic	150.066
ATG	Rest of Central and South America	offshored	-1002.15
ATG	Rest of Central and South America	imported	0
AUS	AUS	domestic	1.25457e+07
AUS	AUS	offshored	-97955.7
AUS	AUS	imported	1.27831e+07
AUT	Rest of Europe	domestic	126897
AUT	Rest of Europe	offshored	-131314
AUT	Rest of Europe	imported	98096.4
AZE	Rest of MENA	domestic	402939
AZE	Rest of MENA	offshored	-593126
AZE	Rest of MENA	imported	8829.11
BEL	Rest of Europe	domestic	41351.8
BEL	Rest of Europe	offshored	-307937
BEL	Rest of Europe	imported	47915.6
BEN	Rest of Sub-Sahara Africa	domestic	38923.3
BEN	Rest of Sub-Sahara Africa	offshored	-4690.11
BEN	Rest of Sub-Sahara Africa	imported	5969.27
BFA	Rest of Sub-Sahara Africa	domestic	135694
BFA	Rest of Sub-Sahara Africa	offshored	-1343.65
BFA	Rest of Sub-Sahara Africa	imported	7839.36
BGD	Rest of South and Southeast Asia	domestic	401140
BGD	Rest of South and Southeast Asia	offshored	-81127.8
BGD	Rest of South and Southeast Asia	imported	1079.56
BGR	Rest of Europe	domestic	218653
BGR	Rest of Europe	offshored	-63232.7
BGR	Rest of Europe	imported	193539
BHS	Rest of Central and South America	domestic	195.019
BHS	Rest of Central and South America	offshored	-9167.23
BHS	Rest of Central and South America	imported	0
BIH	Rest of Europe	domestic	138455
BIH	Rest of Europe	offshored	-72621.4
BIH	Rest of Europe	imported	5600.67
BLR	Rest of Europe	domestic	455884
BLR	Rest of Europe	offshored	-65393.5
BLR	Rest of Europe	imported	190885
BLZ	Rest of Central and South America	domestic	3813.11
BLZ	Rest of Central and South America	offshored	-2952.7
BLZ	Rest of Central and South America	imported	1563.96
BOL	Rest of Central and South America	domestic	1.2873e+06
BOL	Rest of Central and South America	offshored	-12457.6
BOL	Rest of Central and South America	imported	77948.8
BRA	BRA	domestic	6.97023e+06
BRA	BRA	offshored	-318771
BRA	BRA	imported	2.83543e+06
BRB	Rest of Central and South America	domestic	72.1843
BRB	Rest of Central and South America	offshored	-3968.94
BRB	Rest of Central and South America	imported	0
BWA	Rest of Sub-Sahara Africa	domestic	134332
BWA	Rest of Sub-Sahara Africa	offshored	-4327.84
BWA	Rest of Sub-Sahara Africa	imported	953026
CAF	Rest of Sub-Sahara Africa	domestic	60441.1
CAF	Rest of Sub-Sahara Africa	offshored	-926.204
CAF	Rest of Sub-Sahara Africa	imported	9162.9
CAN	CAN	domestic	1.39724e+06
CAN	CAN	offshored	-690537
CAN	CAN	imported	2.05358e+06
CHE	Rest of Europe	domestic	107433
CHE	Rest of Europe	offshored	-201305
CHE	Rest of Europe	imported	7639.57
CHL	Rest of Central and South America	domestic	391053
CHL	Rest of Central and South America	offshored	-338853
CHL	Rest of Central and South America	imported	72359.4
CHN	CHN	domestic	3.30156e+07
CHN	CHN	offshored	-3.95106e+06
CHN	CHN	imported	340394
CIV	Rest of Sub-Sahara Africa	domestic	238366
CIV	Rest of Sub-Sahara Africa	offshored	-23386.5
CIV	Rest of Sub-Sahara Africa	imported	20843.3
CMR	Rest of Sub-Sahara Africa	domestic	102381
CMR	Rest of Sub-Sahara Africa	offshored	-15896.2
CMR	Rest of Sub-Sahara Africa	imported	1557.97
COG	Rest of Sub-Sahara Africa	domestic	8751.42
COG	Rest of Sub-Sahara Africa	offshored	-7781.07
COG	Rest of Sub-Sahara Africa	imported	151.256
COL	Rest of Central and South America	domestic	1.32358e+06
COL	Rest of Central and South America	offshored	-165750
COL	Rest of Central and South America	imported	21532
CPV	Rest of Sub-Sahara Africa	domestic	888.145
CPV	Rest of Sub-Sahara Africa	offshored	-249.211
CPV	Rest of Sub-Sahara Africa	imported	0
CRI	Rest of Central and South America	domestic	38953
CRI	Rest of Central and South America	offshored	-19375.2
CRI	Rest of Central and South America	imported	22818.5
CUB	Rest of Central and South America	domestic	148530
CUB	Rest of Central and South America	offshored	-206396
CUB	Rest of Central and South America	imported	1149.47
CYP	Rest of Europe	domestic	5574.5
CYP	Rest of Europe	offshored	-33154.8
CYP	Rest of Europe	imported	71.4639
CZE	Rest of Europe	domestic	150843
CZE	Rest of Europe	offshored	-141139
CZE	Rest of Europe	imported	114325
DEU	DEU	domestic	1.02082e+06
DEU	DEU	offshored	-1.3367e+06
DEU	DEU	imported	559368
DJI	Rest of Sub-Sahara Africa	domestic	7708.76
DJI	Rest of Sub-Sahara Africa	offshored	-727.613
DJI	Rest of Sub-Sahara Africa	imported	19588.1
DMA	Rest of Central and South America	domestic	233.852
DMA	Rest of Central and South America	offshored	-881.563
DMA	Rest of Central and South America	imported	66.4714
DNK	Rest of Europe	domestic	63296.6
DNK	Rest of Europe	offshored	-91397.6
DNK	Rest of Europe	imported	173047
DOM	Rest of Central and South America	domestic	61156.1
DOM	Rest of Central and South America	offshored	-39964.1
DOM	Rest of Central and South America	imported	2709.5
DZA	Rest of MENA	domestic	985137
DZA	Rest of MENA	offshored	-256892
DZA	Rest of MENA	imported	134.311
ECU	Rest of Central and South America	domestic	166134
ECU	Rest of Central and South America	offshored	-47573.7
ECU	Rest of Central and South America	imported	22611.4
EGY	EGY	domestic	431563
EGY	EGY	offshored	-1.01869e+06
EGY	EGY	imported	18657.7
ESP	Rest of Europe	domestic	1.06852e+06
ESP	Rest of Europe	offshored	-750226
ESP	Rest of Europe	imported	425746
EST	Rest of Europe	domestic	35945.8
EST	Rest of Europe	offshored	-14222.6
EST	Rest of Europe	imported	28444.6
ETH	Rest of Sub-Sahara Africa	domestic	367064
ETH	Rest of Sub-Sahara Africa	offshored	-6561.41
ETH	Rest of Sub-Sahara Africa	imported	42134.7
FIN	Rest of Europe	domestic	107094
FIN	Rest of Europe	offshored	-75351.9
FIN	Rest of Europe	imported	40316.6
FJI	Rest of Oceania	domestic	6905.64
FJI	Rest of Oceania	offshored	-36069.4
FJI	Rest of Oceania	imported	99.6665
FRA	FRA	domestic	1.08672e+06
FRA	FRA	offshored	-930533
FRA	FRA	imported	848799
GAB	Rest of Sub-Sahara Africa	domestic	11181.2
GAB	Rest of Sub-Sahara Africa	offshored	-3854.95
GAB	Rest of Sub-Sahara Africa	imported	0
GBR	Rest of Europe	domestic	1.02527e+06
GBR	Rest of Europe	offshored	-1.72529e+06
GBR	Rest of Europe	imported	200107
GEO	Rest of Europe	domestic	179090
GEO	Rest of Europe	offshored	-244732
GEO	Rest of Europe	imported	10850.5
GHA	Rest of Sub-Sahara Africa	domestic	189510
GHA	Rest of Sub-Sahara Africa	offshored	-9452.69
GHA	Rest of Sub-Sahara Africa	imported	2127.29
GIN	Rest of Sub-Sahara Africa	domestic	190921
GIN	Rest of Sub-Sahara Africa	offshored	-2759.66
GIN	Rest of Sub-Sahara Africa	imported	10019.4
GMB	Rest of Sub-Sahara Africa	domestic	4627.98
GMB	Rest of Sub-Sahara Africa	offshored	-566.198
GMB	Rest of Sub-Sahara Africa	imported	799.291
GNB	Rest of Sub-Sahara Africa	domestic	15798
GNB	Rest of Sub-Sahara Africa	offshored	-98.3349
GNB	Rest of Sub-Sahara Africa	imported	1382.87
GRC	Rest of Europe	domestic	215652
GRC	Rest of Europe	offshored	-343024
GRC	Rest of Europe	imported	59712.5
GRD	Rest of Central and South America	domestic	60.4478
GRD	Rest of Central and South America	offshored	-606.645
GRD	Rest of Central and South America	imported	0
GTM	Rest of Central and South America	domestic	95353.5
GTM	Rest of Central and South America	offshored	-55094.5
GTM	Rest of Central and South America	imported	20549.4
GUY	Rest of Central and South America	domestic	54954.2
GUY	Rest of Central and South America	offshored	-3085.35
GUY	Rest of Central and South America	imported	7631.02
HKG	Rest of East Asia	domestic	166.017
HKG	Rest of East Asia	offshored	-444295
HKG	Rest of East Asia	imported	0
HND	Rest of Central and South America	domestic	104966
HND	Rest of Central and South America	offshored	-33088
HND	Rest of Central and South America	imported	8479.85
HRV	Rest of Europe	domestic	99408.6
HRV	Rest of Europe	offshored	-73702.7
HRV	Rest of Europe	imported	21274.1
HTI	Rest of Central and South America	domestic	79452
HTI	Rest of Central and South America	offshored	-30409.8
HTI	Rest of Central and South America	imported	238.276
HUN	Rest of Europe	domestic	234523
HUN	Rest of Europe	offshored	-108783
HUN	Rest of Europe	imported	309202
IDN	Rest of South and Southeast Asia	domestic	632067
IDN	Rest of South and Southeast Asia	offshored	-1.13328e+06
IDN	Rest of South and Southeast Asia	imported	136185
IND	IND	domestic	4.77244e+06
IND	IND	offshored	-51911.1
IND	IND	imported	628211
IRL	Rest of Europe	domestic	64952.7
IRL	Rest of Europe	offshored	-69557.7
IRL	Rest of Europe	imported	167583
IRN	IRN	domestic	1.1963e+06
IRN	IRN	offshored	-238502
IRN	IRN	imported	135735
IRQ	Rest of MENA	domestic	262499
IRQ	Rest of MENA	offshored	-303206
IRQ	Rest of MENA	imported	1866.12
ISL	Rest of Europe	domestic	108836
ISL	Rest of Europe	offshored	-2060.21
ISL	Rest of Europe	imported	54861.9
ISR	Rest of MENA	domestic	16477.7
ISR	Rest of MENA	offshored	-352642
ISR	Rest of MENA	imported	2948.49
ITA	Rest of Europe	domestic	959410
ITA	Rest of Europe	offshored	-1.75606e+06
ITA	Rest of Europe	imported	200035
JAM	Rest of Central and South America	domestic	5470.3
JAM	Rest of Central and South America	offshored	-28748.8
JAM	Rest of Central and South America	imported	166.558
JOR	Rest of MENA	domestic	20532
JOR	Rest of MENA	offshored	-172928
JOR	Rest of MENA	imported	3004.35
JPN	JPN	domestic	455426
JPN	JPN	offshored	-3.90357e+06
JPN	JPN	imported	825.467
KAZ	Rest of Russia and Central Asia	domestic	1.02371e+07
KAZ	Rest of Russia and Central Asia	offshored	-53523.6
KAZ	Rest of Russia and Central Asia	imported	1.87408e+06
KEN	Rest of Sub-Sahara Africa	domestic	346396
KEN	Rest of Sub-Sahara Africa	offshored	-9196.69
KEN	Rest of Sub-Sahara Africa	imported	21786.2
KGZ	Rest of Russia and Central Asia	domestic	416061
KGZ	Rest of Russia and Central Asia	offshored	-88582.8
KGZ	Rest of Russia and Central Asia	imported	11367.3
KHM	Rest of South and Southeast Asia	domestic	109875
KHM	Rest of South and Southeast Asia	offshored	-4239.56
KHM	Rest of South and Southeast Asia	imported	7658.01
KIR	Rest of Oceania	domestic	554.182
KIR	Rest of Oceania	offshored	-2455.93
KIR	Rest of Oceania	imported	0
KNA	Rest of Central and South America	domestic	NaN
KNA	Rest of Central and South America	offshored	-898.165
KNA	Rest of Central and South America	imported	0
KOR	KOR	domestic	255982
KOR	KOR	offshored	-1.81013e+06
KOR	KOR	imported	1255.84
KWT	Rest of MENA	domestic	815.506
KWT	Rest of MENA	offshored	-331540
KWT	Rest of MENA	imported	0
LAO	Rest of South and Southeast Asia	domestic	33372.4
LAO	Rest of South and Southeast Asia	offshored	-13969.1
LAO	Rest of South and Southeast Asia	imported	1662.13
LBN	Rest of MENA	domestic	28750.4
LBN	Rest of MENA	offshored	-174269
LBN	Rest of MENA	imported	687.114
LBR	Rest of Sub-Sahara Africa	domestic	14101.9
LBR	Rest of Sub-Sahara Africa	offshored	-1660.9
LBR	Rest of Sub-Sahara Africa	imported	0
LCA	Rest of Central and South America	domestic	72.308
LCA	Rest of Central and South America	offshored	-2209.34
LCA	Rest of Central and South America	imported	218.999
LKA	Rest of South and Southeast Asia	domestic	58765.6
LKA	Rest of South and Southeast Asia	offshored	-32065.4
LKA	Rest of South and Southeast Asia	imported	2981.21
LSO	Rest of Sub-Sahara Africa	domestic	16270.7
LSO	Rest of Sub-Sahara Africa	offshored	-1629.53
LSO	Rest of Sub-Sahara Africa	imported	0
LTU	Rest of Europe	domestic	92577.4
LTU	Rest of Europe	offshored	-32849.8
LTU	Rest of Europe	imported	114253
LUX	Rest of Europe	domestic	3456.28
LUX	Rest of Europe	offshored	-19482.3
LUX	Rest of Europe	imported	4567.24
LVA	Rest of Europe	domestic	57289.5
LVA	Rest of Europe	offshored	-30413.3
LVA	Rest of Europe	imported	60068.6
MAC	Rest of East Asia	domestic	83.7507
MAC	Rest of East Asia	offshored	-17124.7
MAC	Rest of East Asia	imported	0
MAR	Rest of MENA	domestic	1.038e+06
MAR	Rest of MENA	offshored	-165447
MAR	Rest of MENA	imported	35322.7
MDA	Rest of Europe	domestic	123900
MDA	Rest of Europe	offshored	-13395.7
MDA	Rest of Europe	imported	35624.5
MDG	Rest of Sub-Sahara Africa	domestic	564310
MDG	Rest of Sub-Sahara Africa	offshored	-2541.4
MDG	Rest of Sub-Sahara Africa	imported	7073.83
MDV	Rest of South and Southeast Asia	domestic	73.0081
MDV	Rest of South and Southeast Asia	offshored	-2233.98
MDV	Rest of South and Southeast Asia	imported	0
MEX	MEX	domestic	2.89856e+06
MEX	MEX	offshored	-1.35058e+06
MEX	MEX	imported	735847
MKD	Rest of Europe	domestic	76544.7
MKD	Rest of Europe	offshored	-25408.9
MKD	Rest of Europe	imported	14318.8
MLI	Rest of Sub-Sahara Africa	domestic	434507
MLI	Rest of Sub-Sahara Africa	offshored	-2854.58
MLI	Rest of Sub-Sahara Africa	imported	55552.9
MLT	Rest of Europe	domestic	1927.92
MLT	Rest of Europe	offshored	-12817.3
MLT	Rest of Europe	imported	0
MMR	Rest of South and Southeast Asia	domestic	419904
MMR	Rest of South and Southeast Asia	offshored	-15169.4
MMR	Rest of South and Southeast Asia	imported	32953
MNE	Rest of Europe	domestic	15246
MNE	Rest of Europe	offshored	-26044.4
MNE	Rest of Europe	imported	69.0029
MNG	Rest of Russia and Central Asia	domestic	3.87419e+06
MNG	Rest of Russia and Central Asia	offshored	-12084.9
MNG	Rest of Russia and Central Asia	imported	1.94471e+06
MOZ	Rest of Sub-Sahara Africa	domestic	230826
MOZ	Rest of Sub-Sahara Africa	offshored	-8488.71
MOZ	Rest of Sub-Sahara Africa	imported	8383.22
MRT	Rest of Sub-Sahara Africa	domestic	203778
MRT	Rest of Sub-Sahara Africa	offshored	-1081.96
MRT	Rest of Sub-Sahara Africa	imported	8580.97
MUS	Rest of Sub-Sahara Africa	domestic	265.982
MUS	Rest of Sub-Sahara Africa	offshored	-7820.35
MUS	Rest of Sub-Sahara Africa	imported	170.943
MWI	Rest of Sub-Sahara Africa	domestic	64032.1
MWI	Rest of Sub-Sahara Africa	offshored	-1441.54
MWI	Rest of Sub-Sahara Africa	imported	1440.52
MYS	Rest of South and Southeast Asia	domestic	29733.8
MYS	Rest of South and Southeast Asia	offshored	-222313
MYS	Rest of South and Southeast Asia	imported	65303.2
NAM	Rest of Sub-Sahara Africa	domestic	192530
NAM	Rest of Sub-Sahara Africa	offshored	-5025.13
NAM	Rest of Sub-Sahara Africa	imported	1.10985e+06
NCL	Rest of Oceania	domestic	10398.7
NCL	Rest of Oceania	offshored	-12016.8
NCL	Rest of Oceania	imported	0
NER	Rest of Sub-Sahara Africa	domestic	258376
NER	Rest of Sub-Sahara Africa	offshored	-1766.52
NER	Rest of Sub-Sahara Africa	imported	154657
NGA	Rest of Sub-Sahara Africa	domestic	825086
NGA	Rest of Sub-Sahara Africa	offshored	-212942
NGA	Rest of Sub-Sahara Africa	imported	15883.7
NIC	Rest of Central and South America	domestic	73974.8
NIC	Rest of Central and South America	offshored	-14930
NIC	Rest of Central and South America	imported	60470.8
NLD	Rest of Europe	domestic	43010.8
NLD	Rest of Europe	offshored	-987570
NLD	Rest of Europe	imported	70296.6
NOR	Rest of Europe	domestic	475310
NOR	Rest of Europe	offshored	-220250
NOR	Rest of Europe	imported	19389
NPL	Rest of South and Southeast Asia	domestic	146985
NPL	Rest of South and Southeast Asia	offshored	-14543.2
NPL	Rest of South and Southeast Asia	imported	1035.82
NZL	Rest of Oceania	domestic	112645
NZL	Rest of Oceania	offshored	-70211.2
NZL	Rest of Oceania	imported	401479
OMN	Rest of MENA	domestic	60893.5
OMN	Rest of MENA	offshored	-178845
OMN	Rest of MENA	imported	5381.96
PAK	Rest of South and Southeast Asia	domestic	616567
PAK	Rest of South and Southeast Asia	offshored	-80321.7
PAK	Rest of South and Southeast Asia	imported	133664
PAN	Rest of Central and South America	domestic	67279.8
PAN	Rest of Central and South America	offshored	-24716.3
PAN	Rest of Central and South America	imported	5058.79
PER	Rest of Central and South America	domestic	819556
PER	Rest of Central and South America	offshored	-125092
PER	Rest of Central and South America	imported	19515.1
PHL	Rest of South and Southeast Asia	domestic	359516
PHL	Rest of South and Southeast Asia	offshored	-242741
PHL	Rest of South and Southeast Asia	imported	74465
POL	Rest of Europe	domestic	1.04617e+06
POL	Rest of Europe	offshored	-261005
POL	Rest of Europe	imported	407578
PRT	Rest of Europe	domestic	209847
PRT	Rest of Europe	offshored	-294727
PRT	Rest of Europe	imported	26471
PRY	Rest of Central and South America	domestic	301971
PRY	Rest of Central and South America	offshored	-2775.45
PRY	Rest of Central and South America	imported	732623
PYF	Rest of Oceania	domestic	2310.89
PYF	Rest of Oceania	offshored	-17879.7
PYF	Rest of Oceania	imported	0
ROU	Rest of Europe	domestic	893233
ROU	Rest of Europe	offshored	-180594
ROU	Rest of Europe	imported	271156
RUS	RUS	domestic	8.81808e+06
RUS	RUS	offshored	-3.56959e+06
RUS	RUS	imported	888570
RWA	Rest of Sub-Sahara Africa	domestic	27849.3
RWA	Rest of Sub-Sahara Africa	offshored	-865.823
RWA	Rest of Sub-Sahara Africa	imported	0
SAU	Rest of MENA	domestic	52387.8
SAU	Rest of MENA	offshored	-1.06095e+06
SAU	Rest of MENA	imported	5317.74
SEN	Rest of Sub-Sahara Africa	domestic	106924
SEN	Rest of Sub-Sahara Africa	offshored	-34797.4
SEN	Rest of Sub-Sahara Africa	imported	6662.26
SLB	Rest of Oceania	domestic	3464.94
SLB	Rest of Oceania	offshored	-8966.7
SLB	Rest of Oceania	imported	139.119
SLE	Rest of Sub-Sahara Africa	domestic	23129.1
SLE	Rest of Sub-Sahara Africa	offshored	-7967.83
SLE	Rest of Sub-Sahara Africa	imported	0
SLV	Rest of Central and South America	domestic	33923.4
SLV	Rest of Central and South America	offshored	-44944.5
SLV	Rest of Central and South America	imported	2877.55
SRB	Rest of Europe	domestic	343175
SRB	Rest of Europe	offshored	-10531.4
SRB	Rest of Europe	imported	86371.3
STP	Rest of Sub-Sahara Africa	domestic	206.849
STP	Rest of Sub-Sahara Africa	offshored	-65.0648
STP	Rest of Sub-Sahara Africa	imported	0
SUR	Rest of Central and South America	domestic	2661.93
SUR	Rest of Central and South America	offshored	-3438.89
SUR	Rest of Central and South America	imported	4190.21
SVK	Rest of Europe	domestic	98738.6
SVK	Rest of Europe	offshored	-79862.5
SVK	Rest of Europe	imported	80672.6
SVN	Rest of Europe	domestic	27944.2
SVN	Rest of Europe	offshored	-34365.7
SVN	Rest of Europe	imported	8440.26
SWE	Rest of Europe	domestic	106192
SWE	Rest of Europe	offshored	-144348
SWE	Rest of Europe	imported	31812.7
SWZ	Rest of Sub-Sahara Africa	domestic	14625.5
SWZ	Rest of Sub-Sahara Africa	offshored	-3277.89
SWZ	Rest of Sub-Sahara Africa	imported	350.998
TCD	Rest of Sub-Sahara Africa	domestic	620234
TCD	Rest of Sub-Sahara Africa	offshored	-243.483
TCD	Rest of Sub-Sahara Africa	imported	30439.7
TGO	Rest of Sub-Sahara Africa	domestic	33553.8
TGO	Rest of Sub-Sahara Africa	offshored	-502.067
TGO	Rest of Sub-Sahara Africa	imported	917.765
THA	Rest of South and Southeast Asia	domestic	307016
THA	Rest of South and Southeast Asia	offshored	-188416
THA	Rest of South and Southeast Asia	imported	476531
TJK	Rest of Russia and Central Asia	domestic	259747
TJK	Rest of Russia and Central Asia	offshored	-68770.5
TJK	Rest of Russia and Central Asia	imported	5033.43
TKM	Rest of Russia and Central Asia	domestic	838553
TKM	Rest of Russia and Central Asia	offshored	-19641.2
TKM	Rest of Russia and Central Asia	imported	1316.06
TLS	Rest of South and Southeast Asia	domestic	5030.34
TLS	Rest of South and Southeast Asia	offshored	-559.803
TLS	Rest of South and Southeast Asia	imported	0
TTO	Rest of Central and South America	domestic	970.599
TTO	Rest of Central and South America	offshored	-21093
TTO	Rest of Central and South America	imported	0
TUN	Rest of MENA	domestic	146644
TUN	Rest of MENA	offshored	-111843
TUN	Rest of MENA	imported	41558.6
TUR	Rest of MENA	domestic	1.12164e+06
TUR	Rest of MENA	offshored	-379327
TUR	Rest of MENA	imported	221883
TWN	Rest of East Asia	domestic	92411.2
TWN	Rest of East Asia	offshored	-758494
TWN	Rest of East Asia	imported	297.305
TZA	Rest of Sub-Sahara Africa	domestic	400215
TZA	Rest of Sub-Sahara Africa	offshored	-3880.31
TZA	Rest of Sub-Sahara Africa	imported	23824.1
UGA	Rest of Sub-Sahara Africa	domestic	124305
UGA	Rest of Sub-Sahara Africa	offshored	-2310.19
UGA	Rest of Sub-Sahara Africa	imported	4890.16
UKR	Rest of Europe	domestic	2.33052e+06
UKR	Rest of Europe	offshored	-72976
UKR	Rest of Europe	imported	593623
URY	Rest of Central and South America	domestic	105158
URY	Rest of Central and South America	offshored	-4257.96
URY	Rest of Central and South America	imported	512418
USA	USA	domestic	2.44263e+07
USA	USA	offshored	-4.68647e+06
USA	USA	imported	5.12635e+06
UZB	Rest of Russia and Central Asia	domestic	1.19171e+06
UZB	Rest of Russia and Central Asia	offshored	-114910
UZB	Rest of Russia and Central Asia	imported	6919.09
VCT	Rest of Central and South America	domestic	271.887
VCT	Rest of Central and South America	offshored	-1250.71
VCT	Rest of Central and South America	imported	68.6273
VEN	Rest of Central and South America	domestic	668811
VEN	Rest of Central and South America	offshored	-419396
VEN	Rest of Central and South America	imported	223.483
VNM	Rest of South and Southeast Asia	domestic	308106
VNM	Rest of South and Southeast Asia	offshored	-250978
VNM	Rest of South and Southeast Asia	imported	135800
VUT	Rest of Oceania	domestic	2468.68
VUT	Rest of Oceania	offshored	-4849.72
VUT	Rest of Oceania	imported	174.029
WSM	Rest of Oceania	domestic	3007.21
WSM	Rest of Oceania	offshored	-4786.51
WSM	Rest of Oceania	imported	0
YEM	Rest of MENA	domestic	503760
YEM	Rest of MENA	offshored	-315260
YEM	Rest of MENA	imported	650.138
ZAF	ZAF	domestic	392917
ZAF	ZAF	offshored	-123832
ZAF	ZAF	imported	42714.6
ZMB	Rest of Sub-Sahara Africa	domestic	315412
ZMB	Rest of Sub-Sahara Africa	offshored	-1610.05
ZMB	Rest of Sub-Sahara Africa	imported	1001.49
ZWE	Rest of Sub-Sahara Africa	domestic	217003
ZWE	Rest of Sub-Sahara Africa	offshored	-10547.5
ZWE	Rest of Sub-Sahara Africa	imported	803.311

## Sheet: Tab S3. Blue water impact origi
Area	World Region (in bar chart)	origin of impact	value (m3)
AFG	Rest of South and Southeast Asia	domestic	2.3337e+08
AFG	Rest of South and Southeast Asia	offshored	-1.38152e+07
AFG	Rest of South and Southeast Asia	imported	1.99812e+07
AGO	Rest of Sub-Sahara Africa	domestic	1.16011e+07
AGO	Rest of Sub-Sahara Africa	offshored	-3.02041e+06
AGO	Rest of Sub-Sahara Africa	imported	0
ALB	Rest of Europe	domestic	44678250
ALB	Rest of Europe	offshored	-1.46858e+07
ALB	Rest of Europe	imported	231840
ARE	Rest of MENA	domestic	1.6255e+07
ARE	Rest of MENA	offshored	-9.04547e+07
ARE	Rest of MENA	imported	4.39552e+06
ARG	ARG	domestic	146348265
ARG	ARG	offshored	-2.39773e+06
ARG	ARG	imported	1.18668e+08
ARM	Rest of Europe	domestic	4.66976e+07
ARM	Rest of Europe	offshored	-1.57622e+07
ARM	Rest of Europe	imported	895725
ATG	Rest of Central and South America	domestic	NaN
ATG	Rest of Central and South America	offshored	-130641
ATG	Rest of Central and South America	imported	0
AUS	AUS	domestic	3.67043e+08
AUS	AUS	offshored	-7.72393e+07
AUS	AUS	imported	1.54965e+08
AUT	Rest of Europe	domestic	7.16126e+06
AUT	Rest of Europe	offshored	-3.37223e+07
AUT	Rest of Europe	imported	3.25346e+06
AZE	Rest of MENA	domestic	2.20756e+08
AZE	Rest of MENA	offshored	-4.09545e+07
AZE	Rest of MENA	imported	1.97884e+07
BEL	Rest of Europe	domestic	4.24559e+06
BEL	Rest of Europe	offshored	-8.31658e+07
BEL	Rest of Europe	imported	5.51706e+06
BEN	Rest of Sub-Sahara Africa	domestic	1.24762e+06
BEN	Rest of Sub-Sahara Africa	offshored	-4.22207e+06
BEN	Rest of Sub-Sahara Africa	imported	29786.2
BFA	Rest of Sub-Sahara Africa	domestic	6.18491e+06
BFA	Rest of Sub-Sahara Africa	offshored	-2.4945e+06
BFA	Rest of Sub-Sahara Africa	imported	254461
BGD	Rest of South and Southeast Asia	domestic	3.1376e+08
BGD	Rest of South and Southeast Asia	offshored	-4.62033e+07
BGD	Rest of South and Southeast Asia	imported	121041
BGR	Rest of Europe	domestic	9.47263e+06
BGR	Rest of Europe	offshored	-1.50198e+07
BGR	Rest of Europe	imported	7.31363e+06
BHS	Rest of Central and South America	domestic	NaN
BHS	Rest of Central and South America	offshored	-2.04706e+06
BHS	Rest of Central and South America	imported	0
BIH	Rest of Europe	domestic	3.28435e+06
BIH	Rest of Europe	offshored	-5.94562e+06
BIH	Rest of Europe	imported	20141.8
BLR	Rest of Europe	domestic	1.65225e+07
BLR	Rest of Europe	offshored	-2.97473e+07
BLR	Rest of Europe	imported	4.55936e+06
BLZ	Rest of Central and South America	domestic	393701
BLZ	Rest of Central and South America	offshored	-398395
BLZ	Rest of Central and South America	imported	221707
BOL	Rest of Central and South America	domestic	3.48801e+07
BOL	Rest of Central and South America	offshored	-1.15165e+06
BOL	Rest of Central and South America	imported	421133
BRA	BRA	domestic	6.9903e+08
BRA	BRA	offshored	-8.39556e+07
BRA	BRA	imported	1.12932e+08
BRB	Rest of Central and South America	domestic	17155.7
BRB	Rest of Central and South America	offshored	-903488
BRB	Rest of Central and South America	imported	0
BWA	Rest of Sub-Sahara Africa	domestic	628832
BWA	Rest of Sub-Sahara Africa	offshored	-1.52223e+06
BWA	Rest of Sub-Sahara Africa	imported	4.51485e+06
CAF	Rest of Sub-Sahara Africa	domestic	2.02957e+06
CAF	Rest of Sub-Sahara Africa	offshored	NaN
CAF	Rest of Sub-Sahara Africa	imported	189625
CAN	CAN	domestic	5.20798e+07
CAN	CAN	offshored	-296285989
CAN	CAN	imported	4.40452e+07
CHE	Rest of Europe	domestic	5.38264e+06
CHE	Rest of Europe	offshored	-4.64649e+07
CHE	Rest of Europe	imported	34114.1
CHL	Rest of Central and South America	domestic	1.07885e+08
CHL	Rest of Central and South America	offshored	-2.40916e+07
CHL	Rest of Central and South America	imported	7.72215e+07
CHN	CHN	domestic	20058560717
CHN	CHN	offshored	-3.34893e+08
CHN	CHN	imported	1.18905e+08
CIV	Rest of Sub-Sahara Africa	domestic	2.53866e+06
CIV	Rest of Sub-Sahara Africa	offshored	-8.32074e+06
CIV	Rest of Sub-Sahara Africa	imported	561418
CMR	Rest of Sub-Sahara Africa	domestic	7.08637e+06
CMR	Rest of Sub-Sahara Africa	offshored	-3.40759e+06
CMR	Rest of Sub-Sahara Africa	imported	559957
COG	Rest of Sub-Sahara Africa	domestic	236980
COG	Rest of Sub-Sahara Africa	offshored	-714418
COG	Rest of Sub-Sahara Africa	imported	0
COL	Rest of Central and South America	domestic	1.30647e+08
COL	Rest of Central and South America	offshored	-1.99979e+07
COL	Rest of Central and South America	imported	4.56122e+06
CPV	Rest of Sub-Sahara Africa	domestic	393151
CPV	Rest of Sub-Sahara Africa	offshored	-337353
CPV	Rest of Sub-Sahara Africa	imported	0
CRI	Rest of Central and South America	domestic	5.62464e+06
CRI	Rest of Central and South America	offshored	-1.42442e+07
CRI	Rest of Central and South America	imported	1.8089e+07
CUB	Rest of Central and South America	domestic	1.48381e+07
CUB	Rest of Central and South America	offshored	-5.53757e+07
CUB	Rest of Central and South America	imported	1.01715e+06
CYP	Rest of Europe	domestic	1.33191e+07
CYP	Rest of Europe	offshored	-4.59697e+06
CYP	Rest of Europe	imported	2.33915e+06
CZE	Rest of Europe	domestic	3.29401e+06
CZE	Rest of Europe	offshored	-3.65619e+07
CZE	Rest of Europe	imported	2.02467e+06
DEU	DEU	domestic	4.65235e+07
DEU	DEU	offshored	-3.25729e+08
DEU	DEU	imported	2.09925e+07
DJI	Rest of Sub-Sahara Africa	domestic	111271
DJI	Rest of Sub-Sahara Africa	offshored	-1.59823e+06
DJI	Rest of Sub-Sahara Africa	imported	168262
DMA	Rest of Central and South America	domestic	18235
DMA	Rest of Central and South America	offshored	-56584.4
DMA	Rest of Central and South America	imported	0
DNK	Rest of Europe	domestic	4.35223e+06
DNK	Rest of Europe	offshored	-2.93463e+07
DNK	Rest of Europe	imported	1.07602e+07
DOM	Rest of Central and South America	domestic	6.74803e+07
DOM	Rest of Central and South America	offshored	-1.23645e+07
DOM	Rest of Central and South America	imported	3.0914e+06
DZA	Rest of MENA	domestic	2.63638e+08
DZA	Rest of MENA	offshored	-3.0913e+07
DZA	Rest of MENA	imported	1.2174e+06
ECU	Rest of Central and South America	domestic	8.79653e+07
ECU	Rest of Central and South America	offshored	-5.49359e+06
ECU	Rest of Central and South America	imported	3.73997e+07
EGY	EGY	domestic	2486808765
EGY	EGY	offshored	-9.40825e+07
EGY	EGY	imported	212530313
ESP	Rest of Europe	domestic	7.12609e+08
ESP	Rest of Europe	offshored	-1.30098e+08
ESP	Rest of Europe	imported	5.54339e+08
EST	Rest of Europe	domestic	386011
EST	Rest of Europe	offshored	-3.80665e+06
EST	Rest of Europe	imported	238453
ETH	Rest of Sub-Sahara Africa	domestic	5.95025e+07
ETH	Rest of Sub-Sahara Africa	offshored	-2.44108e+06
ETH	Rest of Sub-Sahara Africa	imported	3.87429e+06
FIN	Rest of Europe	domestic	3.99473e+06
FIN	Rest of Europe	offshored	-1.99993e+07
FIN	Rest of Europe	imported	146415
FJI	Rest of Oceania	domestic	1.0146e+06
FJI	Rest of Oceania	offshored	-4.92514e+06
FJI	Rest of Oceania	imported	0
FRA	FRA	domestic	1.73353e+08
FRA	FRA	offshored	-3.37377e+08
FRA	FRA	imported	1.0551e+08
GAB	Rest of Sub-Sahara Africa	domestic	114551
GAB	Rest of Sub-Sahara Africa	offshored	-607646
GAB	Rest of Sub-Sahara Africa	imported	0
GBR	Rest of Europe	domestic	4.37231e+07
GBR	Rest of Europe	offshored	-4.20093e+08
GBR	Rest of Europe	imported	4.15672e+06
GEO	Rest of Europe	domestic	1.16963e+07
GEO	Rest of Europe	offshored	-1.62738e+07
GEO	Rest of Europe	imported	1.36274e+06
GHA	Rest of Sub-Sahara Africa	domestic	2.19684e+06
GHA	Rest of Sub-Sahara Africa	offshored	-5.71704e+06
GHA	Rest of Sub-Sahara Africa	imported	0
GIN	Rest of Sub-Sahara Africa	domestic	3.25052e+06
GIN	Rest of Sub-Sahara Africa	offshored	-6.07744e+06
GIN	Rest of Sub-Sahara Africa	imported	78986.2
GMB	Rest of Sub-Sahara Africa	domestic	291622
GMB	Rest of Sub-Sahara Africa	offshored	-1.24283e+06
GMB	Rest of Sub-Sahara Africa	imported	0
GNB	Rest of Sub-Sahara Africa	domestic	2.28029e+06
GNB	Rest of Sub-Sahara Africa	offshored	-814380
GNB	Rest of Sub-Sahara Africa	imported	234947
GRC	Rest of Europe	domestic	1.55366e+08
GRC	Rest of Europe	offshored	-3.83763e+07
GRC	Rest of Europe	imported	7.51589e+07
GRD	Rest of Central and South America	domestic	24466.3
GRD	Rest of Central and South America	offshored	-127911
GRD	Rest of Central and South America	imported	0
GTM	Rest of Central and South America	domestic	7.3802e+06
GTM	Rest of Central and South America	offshored	-2.14641e+07
GTM	Rest of Central and South America	imported	8.91054e+06
GUY	Rest of Central and South America	domestic	7.30224e+06
GUY	Rest of Central and South America	offshored	-432276
GUY	Rest of Central and South America	imported	1.3577e+07
HKG	Rest of East Asia	domestic	77483
HKG	Rest of East Asia	offshored	-120861624
HKG	Rest of East Asia	imported	0
HND	Rest of Central and South America	domestic	9.56117e+06
HND	Rest of Central and South America	offshored	-1.97657e+07
HND	Rest of Central and South America	imported	3.26596e+06
HRV	Rest of Europe	domestic	1.99441e+06
HRV	Rest of Europe	offshored	-1.11816e+07
HRV	Rest of Europe	imported	131414
HTI	Rest of Central and South America	domestic	1.74119e+07
HTI	Rest of Central and South America	offshored	-5.12812e+07
HTI	Rest of Central and South America	imported	0
HUN	Rest of Europe	domestic	1.01306e+07
HUN	Rest of Europe	offshored	-1.79617e+07
HUN	Rest of Europe	imported	8.65187e+06
IDN	Rest of South and Southeast Asia	domestic	3.26621e+08
IDN	Rest of South and Southeast Asia	offshored	-4.44351e+07
IDN	Rest of South and Southeast Asia	imported	9.92804e+06
IND	IND	domestic	7230372507
IND	IND	offshored	-1.1806e+07
IND	IND	imported	5.75889e+08
IRL	Rest of Europe	domestic	4.07395e+06
IRL	Rest of Europe	offshored	-2.32646e+07
IRL	Rest of Europe	imported	1.30441e+07
IRN	IRN	domestic	1367839406
IRN	IRN	offshored	-9.28617e+07
IRN	IRN	imported	2.39733e+08
IRQ	Rest of MENA	domestic	1389744135
IRQ	Rest of MENA	offshored	-2.36292e+08
IRQ	Rest of MENA	imported	16909.7
ISL	Rest of Europe	domestic	266731
ISL	Rest of Europe	offshored	-1.02876e+06
ISL	Rest of Europe	imported	15985.6
ISR	Rest of MENA	domestic	3.38412e+07
ISR	Rest of MENA	offshored	-3.34612e+07
ISR	Rest of MENA	imported	2.67093e+07
ITA	Rest of Europe	domestic	3.50994e+08
ITA	Rest of Europe	offshored	-2.69962e+08
ITA	Rest of Europe	imported	169308607
JAM	Rest of Central and South America	domestic	701262
JAM	Rest of Central and South America	offshored	-1.15947e+07
JAM	Rest of Central and South America	imported	0
JOR	Rest of MENA	domestic	1.85203e+07
JOR	Rest of MENA	offshored	-4.53989e+07
JOR	Rest of MENA	imported	4.83606e+06
JPN	JPN	domestic	3.55999e+08
JPN	JPN	offshored	-4.60287e+08
JPN	JPN	imported	252300
KAZ	Rest of Russia and Central Asia	domestic	3.22374e+08
KAZ	Rest of Russia and Central Asia	offshored	-1.2052e+07
KAZ	Rest of Russia and Central Asia	imported	8.842e+07
KEN	Rest of Sub-Sahara Africa	domestic	1.46955e+07
KEN	Rest of Sub-Sahara Africa	offshored	-1.0452e+07
KEN	Rest of Sub-Sahara Africa	imported	586480
KGZ	Rest of Russia and Central Asia	domestic	7.77916e+07
KGZ	Rest of Russia and Central Asia	offshored	-8.26281e+06
KGZ	Rest of Russia and Central Asia	imported	1.09432e+07
KHM	Rest of South and Southeast Asia	domestic	3.05922e+07
KHM	Rest of South and Southeast Asia	offshored	-2.39507e+06
KHM	Rest of South and Southeast Asia	imported	3.07286e+06
KIR	Rest of Oceania	domestic	NaN
KIR	Rest of Oceania	offshored	-1.20649e+06
KIR	Rest of Oceania	imported	0
KNA	Rest of Central and South America	domestic	NaN
KNA	Rest of Central and South America	offshored	-114353
KNA	Rest of Central and South America	imported	0
KOR	KOR	domestic	1.59225e+08
KOR	KOR	offshored	-2.35438e+08
KOR	KOR	imported	175938
KWT	Rest of MENA	domestic	6.34287e+06
KWT	Rest of MENA	offshored	-4.0026e+07
KWT	Rest of MENA	imported	0
LAO	Rest of South and Southeast Asia	domestic	1.36614e+07
LAO	Rest of South and Southeast Asia	offshored	-4.36703e+06
LAO	Rest of South and Southeast Asia	imported	0
LBN	Rest of MENA	domestic	1.62019e+07
LBN	Rest of MENA	offshored	-3.0195e+07
LBN	Rest of MENA	imported	9.58117e+06
LBR	Rest of Sub-Sahara Africa	domestic	44227.5
LBR	Rest of Sub-Sahara Africa	offshored	-1.70619e+06
LBR	Rest of Sub-Sahara Africa	imported	0
LCA	Rest of Central and South America	domestic	16260.6
LCA	Rest of Central and South America	offshored	-402490
LCA	Rest of Central and South America	imported	0
LKA	Rest of South and Southeast Asia	domestic	8.07068e+07
LKA	Rest of South and Southeast Asia	offshored	-2.09109e+07
LKA	Rest of South and Southeast Asia	imported	4.8002e+06
LSO	Rest of Sub-Sahara Africa	domestic	333541
LSO	Rest of Sub-Sahara Africa	offshored	-261149
LSO	Rest of Sub-Sahara Africa	imported	0
LTU	Rest of Europe	domestic	810698
LTU	Rest of Europe	offshored	-7.86815e+06
LTU	Rest of Europe	imported	1.47365e+06
LUX	Rest of Europe	domestic	189777
LUX	Rest of Europe	offshored	-3.70277e+06
LUX	Rest of Europe	imported	214984
LVA	Rest of Europe	domestic	444989
LVA	Rest of Europe	offshored	-5.08104e+06
LVA	Rest of Europe	imported	306203
MAC	Rest of East Asia	domestic	NaN
MAC	Rest of East Asia	offshored	-6.58788e+06
MAC	Rest of East Asia	imported	0
MAR	Rest of MENA	domestic	3.85282e+08
MAR	Rest of MENA	offshored	-2.23584e+07
MAR	Rest of MENA	imported	5.80009e+07
MDA	Rest of Europe	domestic	4.42355e+07
MDA	Rest of Europe	offshored	-7.46817e+06
MDA	Rest of Europe	imported	4.54167e+06
MDG	Rest of Sub-Sahara Africa	domestic	4.95331e+07
MDG	Rest of Sub-Sahara Africa	offshored	-4.91218e+06
MDG	Rest of Sub-Sahara Africa	imported	3.37352e+07
MDV	Rest of South and Southeast Asia	domestic	NaN
MDV	Rest of South and Southeast Asia	offshored	-1.09649e+06
MDV	Rest of South and Southeast Asia	imported	0
MEX	MEX	domestic	6.21861e+08
MEX	MEX	offshored	-2.77029e+08
MEX	MEX	imported	2.7356e+08
MKD	Rest of Europe	domestic	1.29843e+07
MKD	Rest of Europe	offshored	-2.633e+06
MKD	Rest of Europe	imported	3.58073e+06
MLI	Rest of Sub-Sahara Africa	domestic	2.11126e+07
MLI	Rest of Sub-Sahara Africa	offshored	-344448
MLI	Rest of Sub-Sahara Africa	imported	884220
MLT	Rest of Europe	domestic	857748
MLT	Rest of Europe	offshored	-2.07147e+06
MLT	Rest of Europe	imported	0
MMR	Rest of South and Southeast Asia	domestic	1.06507e+08
MMR	Rest of South and Southeast Asia	offshored	-1.87143e+06
MMR	Rest of South and Southeast Asia	imported	4.43611e+06
MNE	Rest of Europe	domestic	449004
MNE	Rest of Europe	offshored	-1.59694e+06
MNE	Rest of Europe	imported	0
MNG	Rest of Russia and Central Asia	domestic	1.01755e+07
MNG	Rest of Russia and Central Asia	offshored	-2.07428e+06
MNG	Rest of Russia and Central Asia	imported	1.42556e+06
MOZ	Rest of Sub-Sahara Africa	domestic	2.36493e+06
MOZ	Rest of Sub-Sahara Africa	offshored	-8.15558e+06
MOZ	Rest of Sub-Sahara Africa	imported	477300
MRT	Rest of Sub-Sahara Africa	domestic	3.73122e+06
MRT	Rest of Sub-Sahara Africa	offshored	-995182
MRT	Rest of Sub-Sahara Africa	imported	72473.3
MUS	Rest of Sub-Sahara Africa	domestic	27166.9
MUS	Rest of Sub-Sahara Africa	offshored	-2.41755e+06
MUS	Rest of Sub-Sahara Africa	imported	79904
MWI	Rest of Sub-Sahara Africa	domestic	2.36756e+06
MWI	Rest of Sub-Sahara Africa	offshored	-145300
MWI	Rest of Sub-Sahara Africa	imported	56815.7
MYS	Rest of South and Southeast Asia	domestic	4.04112e+07
MYS	Rest of South and Southeast Asia	offshored	-7.19545e+07
MYS	Rest of South and Southeast Asia	imported	640971
NAM	Rest of Sub-Sahara Africa	domestic	672334
NAM	Rest of Sub-Sahara Africa	offshored	-197005
NAM	Rest of Sub-Sahara Africa	imported	2.31141e+06
NCL	Rest of Oceania	domestic	166554
NCL	Rest of Oceania	offshored	-1.64793e+06
NCL	Rest of Oceania	imported	0
NER	Rest of Sub-Sahara Africa	domestic	1.23244e+07
NER	Rest of Sub-Sahara Africa	offshored	-3.39974e+06
NER	Rest of Sub-Sahara Africa	imported	8.48042e+06
NGA	Rest of Sub-Sahara Africa	domestic	5.58839e+07
NGA	Rest of Sub-Sahara Africa	offshored	-2.43385e+07
NGA	Rest of Sub-Sahara Africa	imported	19663
NIC	Rest of Central and South America	domestic	6.47579e+06
NIC	Rest of Central and South America	offshored	-1.11683e+07
NIC	Rest of Central and South America	imported	6.89246e+06
NLD	Rest of Europe	domestic	1.04836e+07
NLD	Rest of Europe	offshored	-1.15104e+08
NLD	Rest of Europe	imported	2.30234e+07
NOR	Rest of Europe	domestic	3.98776e+06
NOR	Rest of Europe	offshored	-2.62927e+07
NOR	Rest of Europe	imported	0
NPL	Rest of South and Southeast Asia	domestic	1.2808e+08
NPL	Rest of South and Southeast Asia	offshored	-7.07651e+06
NPL	Rest of South and Southeast Asia	imported	1.2775e+06
NZL	Rest of Oceania	domestic	1.62297e+07
NZL	Rest of Oceania	offshored	-2.2577e+07
NZL	Rest of Oceania	imported	4.20587e+07
OMN	Rest of MENA	domestic	3.82285e+07
OMN	Rest of MENA	offshored	-7.55187e+07
OMN	Rest of MENA	imported	1.76563e+06
PAK	Rest of South and Southeast Asia	domestic	1921106026
PAK	Rest of South and Southeast Asia	offshored	-1.47184e+07
PAK	Rest of South and Southeast Asia	imported	8.75751e+08
PAN	Rest of Central and South America	domestic	3.16306e+06
PAN	Rest of Central and South America	offshored	-15759057
PAN	Rest of Central and South America	imported	913576
PER	Rest of Central and South America	domestic	1.99516e+08
PER	Rest of Central and South America	offshored	-2.20764e+07
PER	Rest of Central and South America	imported	4.14645e+07
PHL	Rest of South and Southeast Asia	domestic	1.03506e+08
PHL	Rest of South and Southeast Asia	offshored	-6.87571e+07
PHL	Rest of South and Southeast Asia	imported	202370
POL	Rest of Europe	domestic	8.66795e+07
POL	Rest of Europe	offshored	-4.96197e+07
POL	Rest of Europe	imported	4.69301e+07
PRT	Rest of Europe	domestic	1.68418e+08
PRT	Rest of Europe	offshored	-9.19372e+07
PRT	Rest of Europe	imported	2.37729e+07
PRY	Rest of Central and South America	domestic	1.10128e+07
PRY	Rest of Central and South America	offshored	-377943
PRY	Rest of Central and South America	imported	2.65694e+07
PYF	Rest of Oceania	domestic	137182
PYF	Rest of Oceania	offshored	-2.85061e+06
PYF	Rest of Oceania	imported	0
ROU	Rest of Europe	domestic	8.67865e+07
ROU	Rest of Europe	offshored	-3.24747e+07
ROU	Rest of Europe	imported	2.44421e+07
RUS	RUS	domestic	9.45981e+08
RUS	RUS	offshored	-4.37255e+08
RUS	RUS	imported	8.86965e+07
RWA	Rest of Sub-Sahara Africa	domestic	1.09081e+06
RWA	Rest of Sub-Sahara Africa	offshored	-307842
RWA	Rest of Sub-Sahara Africa	imported	0
SAU	Rest of MENA	domestic	4.50268e+08
SAU	Rest of MENA	offshored	-2.7898e+08
SAU	Rest of MENA	imported	7.27773e+07
SEN	Rest of Sub-Sahara Africa	domestic	1.18059e+07
SEN	Rest of Sub-Sahara Africa	offshored	-6.76016e+06
SEN	Rest of Sub-Sahara Africa	imported	282943
SLB	Rest of Oceania	domestic	70842.2
SLB	Rest of Oceania	offshored	-6.73033e+06
SLB	Rest of Oceania	imported	0
SLE	Rest of Sub-Sahara Africa	domestic	675822
SLE	Rest of Sub-Sahara Africa	offshored	-2.1455e+06
SLE	Rest of Sub-Sahara Africa	imported	0
SLV	Rest of Central and South America	domestic	3.11823e+06
SLV	Rest of Central and South America	offshored	-1.37821e+07
SLV	Rest of Central and South America	imported	257530
SRB	Rest of Europe	domestic	1.57578e+07
SRB	Rest of Europe	offshored	-7.47252e+06
SRB	Rest of Europe	imported	1.81198e+06
STP	Rest of Sub-Sahara Africa	domestic	NaN
STP	Rest of Sub-Sahara Africa	offshored	-17828.5
STP	Rest of Sub-Sahara Africa	imported	0
SUR	Rest of Central and South America	domestic	2.85197e+06
SUR	Rest of Central and South America	offshored	-473824
SUR	Rest of Central and South America	imported	8.02837e+06
SVK	Rest of Europe	domestic	7.78644e+06
SVK	Rest of Europe	offshored	-1.72692e+07
SVK	Rest of Europe	imported	4.25972e+06
SVN	Rest of Europe	domestic	1.29061e+06
SVN	Rest of Europe	offshored	-6.18725e+06
SVN	Rest of Europe	imported	213315
SWE	Rest of Europe	domestic	5.56579e+06
SWE	Rest of Europe	offshored	-5.87217e+07
SWE	Rest of Europe	imported	571285
SWZ	Rest of Sub-Sahara Africa	domestic	536554
SWZ	Rest of Sub-Sahara Africa	offshored	-339810
SWZ	Rest of Sub-Sahara Africa	imported	637106
TCD	Rest of Sub-Sahara Africa	domestic	1.18281e+07
TCD	Rest of Sub-Sahara Africa	offshored	-101651
TCD	Rest of Sub-Sahara Africa	imported	683984
TGO	Rest of Sub-Sahara Africa	domestic	479979
TGO	Rest of Sub-Sahara Africa	offshored	-870180
TGO	Rest of Sub-Sahara Africa	imported	0
THA	Rest of South and Southeast Asia	domestic	4.19369e+08
THA	Rest of South and Southeast Asia	offshored	-1.94391e+07
THA	Rest of South and Southeast Asia	imported	5.27559e+08
TJK	Rest of Russia and Central Asia	domestic	1.309e+08
TJK	Rest of Russia and Central Asia	offshored	-1.0016e+07
TJK	Rest of Russia and Central Asia	imported	4.06764e+07
TKM	Rest of Russia and Central Asia	domestic	2.71379e+08
TKM	Rest of Russia and Central Asia	offshored	-6.34277e+06
TKM	Rest of Russia and Central Asia	imported	1.83166e+07
TLS	Rest of South and Southeast Asia	domestic	1.04969e+06
TLS	Rest of South and Southeast Asia	offshored	-17254.7
TLS	Rest of South and Southeast Asia	imported	0
TTO	Rest of Central and South America	domestic	216358
TTO	Rest of Central and South America	offshored	-4.12505e+06
TTO	Rest of Central and South America	imported	0
TUN	Rest of MENA	domestic	6.0117e+07
TUN	Rest of MENA	offshored	-1.89184e+07
TUN	Rest of MENA	imported	3.54516e+07
TUR	Rest of MENA	domestic	6.94473e+08
TUR	Rest of MENA	offshored	-9.50071e+07
TUR	Rest of MENA	imported	148377402
TWN	Rest of East Asia	domestic	9.20023e+07
TWN	Rest of East Asia	offshored	-1.18137e+08
TWN	Rest of East Asia	imported	262215
TZA	Rest of Sub-Sahara Africa	domestic	3.40442e+07
TZA	Rest of Sub-Sahara Africa	offshored	-463424
TZA	Rest of Sub-Sahara Africa	imported	1.09394e+06
UGA	Rest of Sub-Sahara Africa	domestic	6.89888e+06
UGA	Rest of Sub-Sahara Africa	offshored	-1.73353e+06
UGA	Rest of Sub-Sahara Africa	imported	148414
UKR	Rest of Europe	domestic	2.14324e+08
UKR	Rest of Europe	offshored	-4.92756e+07
UKR	Rest of Europe	imported	3.69104e+07
URY	Rest of Central and South America	domestic	9.03972e+06
URY	Rest of Central and South America	offshored	-780619
URY	Rest of Central and South America	imported	8.6066e+07
USA	USA	domestic	5593849344
USA	USA	offshored	-5.69351e+08
USA	USA	imported	1885713949
UZB	Rest of Russia and Central Asia	domestic	7.79441e+08
UZB	Rest of Russia and Central Asia	offshored	-1.02298e+07
UZB	Rest of Russia and Central Asia	imported	5.9213e+07
VCT	Rest of Central and South America	domestic	NaN
VCT	Rest of Central and South America	offshored	-555576
VCT	Rest of Central and South America	imported	0
VEN	Rest of Central and South America	domestic	7.43248e+07
VEN	Rest of Central and South America	offshored	-7.93379e+07
VEN	Rest of Central and South America	imported	110626
VNM	Rest of South and Southeast Asia	domestic	1.78477e+08
VNM	Rest of South and Southeast Asia	offshored	-1.82382e+07
VNM	Rest of South and Southeast Asia	imported	8.75829e+07
VUT	Rest of Oceania	domestic	364061
VUT	Rest of Oceania	offshored	-2.32405e+06
VUT	Rest of Oceania	imported	72501.2
WSM	Rest of Oceania	domestic	179942
WSM	Rest of Oceania	offshored	-901374
WSM	Rest of Oceania	imported	0
YEM	Rest of MENA	domestic	2.70281e+08
YEM	Rest of MENA	offshored	-1.12834e+08
YEM	Rest of MENA	imported	7.18756e+06
ZAF	ZAF	domestic	6.29888e+07
ZAF	ZAF	offshored	-1.35105e+07
ZAF	ZAF	imported	7.98866e+07
ZMB	Rest of Sub-Sahara Africa	domestic	4.37067e+06
ZMB	Rest of Sub-Sahara Africa	offshored	-250498
ZMB	Rest of Sub-Sahara Africa	imported	444951
ZWE	Rest of Sub-Sahara Africa	domestic	5.0047e+06
ZWE	Rest of Sub-Sahara Africa	offshored	-3.28445e+06
ZWE	Rest of Sub-Sahara Africa	imported	787111

## Sheet: Tab S4. GHG impact orig
Area	World Region (in bar chart)	origin of impact	value (tonnesCO2eq)
AFG	Rest of South and Southeast Asia	domestic	604149
AFG	Rest of South and Southeast Asia	offshored	-32615.3
AFG	Rest of South and Southeast Asia	imported	2322.16
AGO	Rest of Sub-Sahara Africa	domestic	164578
AGO	Rest of Sub-Sahara Africa	offshored	-44393.3
AGO	Rest of Sub-Sahara Africa	imported	0
ALB	Rest of Europe	domestic	361212
ALB	Rest of Europe	offshored	-158173
ALB	Rest of Europe	imported	387.933
ARE	Rest of MENA	domestic	113816
ARE	Rest of MENA	offshored	-635320
ARE	Rest of MENA	imported	4517.38
ARG	ARG	domestic	5.68776e+06
ARG	ARG	offshored	-31599.5
ARG	ARG	imported	1.99735e+06
ARM	Rest of Europe	domestic	146571
ARM	Rest of Europe	offshored	-153769
ARM	Rest of Europe	imported	715.055
ATG	Rest of Central and South America	domestic	935.417
ATG	Rest of Central and South America	offshored	-1239.91
ATG	Rest of Central and South America	imported	0
AUS	AUS	domestic	4.23424e+06
AUS	AUS	offshored	-331754
AUS	AUS	imported	4.28548e+06
AUT	Rest of Europe	domestic	470297
AUT	Rest of Europe	offshored	-373631
AUT	Rest of Europe	imported	369122
AZE	Rest of MENA	domestic	819375
AZE	Rest of MENA	offshored	-278629
AZE	Rest of MENA	imported	21901.8
BEL	Rest of Europe	domestic	487244
BEL	Rest of Europe	offshored	-864627
BEL	Rest of Europe	imported	651545
BEN	Rest of Sub-Sahara Africa	domestic	74579.6
BEN	Rest of Sub-Sahara Africa	offshored	-22743.7
BEN	Rest of Sub-Sahara Africa	imported	933.251
BFA	Rest of Sub-Sahara Africa	domestic	350037
BFA	Rest of Sub-Sahara Africa	offshored	-6495.76
BFA	Rest of Sub-Sahara Africa	imported	16078.1
BGD	Rest of South and Southeast Asia	domestic	2.94314e+06
BGD	Rest of South and Southeast Asia	offshored	-140894
BGD	Rest of South and Southeast Asia	imported	537.394
BGR	Rest of Europe	domestic	269567
BGR	Rest of Europe	offshored	-207323
BGR	Rest of Europe	imported	230336
BHS	Rest of Central and South America	domestic	657.588
BHS	Rest of Central and South America	offshored	-21966
BHS	Rest of Central and South America	imported	0
BIH	Rest of Europe	domestic	289445
BIH	Rest of Europe	offshored	-159865
BIH	Rest of Europe	imported	9518.2
BLR	Rest of Europe	domestic	1.20029e+06
BLR	Rest of Europe	offshored	-95577.7
BLR	Rest of Europe	imported	392177
BLZ	Rest of Central and South America	domestic	11511.9
BLZ	Rest of Central and South America	offshored	-4741.02
BLZ	Rest of Central and South America	imported	0
BOL	Rest of Central and South America	domestic	1.482e+06
BOL	Rest of Central and South America	offshored	-13320.7
BOL	Rest of Central and South America	imported	31514.7
BRA	BRA	domestic	2.36243e+07
BRA	BRA	offshored	-513595
BRA	BRA	imported	7.00319e+06
BRB	Rest of Central and South America	domestic	1651.19
BRB	Rest of Central and South America	offshored	-11500.7
BRB	Rest of Central and South America	imported	0
BWA	Rest of Sub-Sahara Africa	domestic	41541
BWA	Rest of Sub-Sahara Africa	offshored	-3232.75
BWA	Rest of Sub-Sahara Africa	imported	257763
CAF	Rest of Sub-Sahara Africa	domestic	127684
CAF	Rest of Sub-Sahara Africa	offshored	-175.873
CAF	Rest of Sub-Sahara Africa	imported	19508.6
CAN	CAN	domestic	2.65236e+06
CAN	CAN	offshored	-1.2483e+06
CAN	CAN	imported	3.33355e+06
CHE	Rest of Europe	domestic	694852
CHE	Rest of Europe	offshored	-352513
CHE	Rest of Europe	imported	17395.2
CHL	Rest of Central and South America	domestic	613296
CHL	Rest of Central and South America	offshored	-724026
CHL	Rest of Central and South America	imported	131450
CHN	CHN	domestic	9.46945e+07
CHN	CHN	offshored	-2.60095e+06
CHN	CHN	imported	1.05427e+06
CIV	Rest of Sub-Sahara Africa	domestic	68857.5
CIV	Rest of Sub-Sahara Africa	offshored	-62298.3
CIV	Rest of Sub-Sahara Africa	imported	0
CMR	Rest of Sub-Sahara Africa	domestic	192179
CMR	Rest of Sub-Sahara Africa	offshored	-24617.3
CMR	Rest of Sub-Sahara Africa	imported	195.924
COG	Rest of Sub-Sahara Africa	domestic	10827.5
COG	Rest of Sub-Sahara Africa	offshored	-10932.2
COG	Rest of Sub-Sahara Africa	imported	361.446
COL	Rest of Central and South America	domestic	4.35887e+06
COL	Rest of Central and South America	offshored	-192730
COL	Rest of Central and South America	imported	59479.2
CPV	Rest of Sub-Sahara Africa	domestic	2649.04
CPV	Rest of Sub-Sahara Africa	offshored	-1479.42
CPV	Rest of Sub-Sahara Africa	imported	0
CRI	Rest of Central and South America	domestic	167149
CRI	Rest of Central and South America	offshored	-60441.3
CRI	Rest of Central and South America	imported	57887.8
CUB	Rest of Central and South America	domestic	801414
CUB	Rest of Central and South America	offshored	-312384
CUB	Rest of Central and South America	imported	591.932
CYP	Rest of Europe	domestic	43808.8
CYP	Rest of Europe	offshored	-35930
CYP	Rest of Europe	imported	2373.36
CZE	Rest of Europe	domestic	384532
CZE	Rest of Europe	offshored	-416332
CZE	Rest of Europe	imported	383156
DEU	DEU	domestic	3.87745e+06
DEU	DEU	offshored	-3.09999e+06
DEU	DEU	imported	2.25288e+06
DJI	Rest of Sub-Sahara Africa	domestic	7656.9
DJI	Rest of Sub-Sahara Africa	offshored	-2754.85
DJI	Rest of Sub-Sahara Africa	imported	22098.9
DMA	Rest of Central and South America	domestic	1723.35
DMA	Rest of Central and South America	offshored	-566.412
DMA	Rest of Central and South America	imported	0
DNK	Rest of Europe	domestic	339093
DNK	Rest of Europe	offshored	-410866
DNK	Rest of Europe	imported	907703
DOM	Rest of Central and South America	domestic	552557
DOM	Rest of Central and South America	offshored	-55161.8
DOM	Rest of Central and South America	imported	5206.55
DZA	Rest of MENA	domestic	879660
DZA	Rest of MENA	offshored	-494626
DZA	Rest of MENA	imported	0
ECU	Rest of Central and South America	domestic	945138
ECU	Rest of Central and South America	offshored	-46184.2
ECU	Rest of Central and South America	imported	23256.8
EGY	EGY	domestic	3.84502e+06
EGY	EGY	offshored	-1.28244e+06
EGY	EGY	imported	247034
ESP	Rest of Europe	domestic	3.27354e+06
ESP	Rest of Europe	offshored	-1.76942e+06
ESP	Rest of Europe	imported	1.42192e+06
EST	Rest of Europe	domestic	69072.4
EST	Rest of Europe	offshored	-44438.4
EST	Rest of Europe	imported	70356.3
ETH	Rest of Sub-Sahara Africa	domestic	1.65799e+06
ETH	Rest of Sub-Sahara Africa	offshored	-9260.44
ETH	Rest of Sub-Sahara Africa	imported	164012
FIN	Rest of Europe	domestic	631271
FIN	Rest of Europe	offshored	-165166
FIN	Rest of Europe	imported	118313
FJI	Rest of Oceania	domestic	88768.9
FJI	Rest of Oceania	offshored	-56212.3
FJI	Rest of Oceania	imported	4477.01
FRA	FRA	domestic	5.64023e+06
FRA	FRA	offshored	-2.65899e+06
FRA	FRA	imported	3.39668e+06
GAB	Rest of Sub-Sahara Africa	domestic	3918.66
GAB	Rest of Sub-Sahara Africa	offshored	-14302.8
GAB	Rest of Sub-Sahara Africa	imported	0
GBR	Rest of Europe	domestic	4.37412e+06
GBR	Rest of Europe	offshored	-3.26645e+06
GBR	Rest of Europe	imported	782293
GEO	Rest of Europe	domestic	215396
GEO	Rest of Europe	offshored	-140907
GEO	Rest of Europe	imported	15895
GHA	Rest of Sub-Sahara Africa	domestic	100216
GHA	Rest of Sub-Sahara Africa	offshored	-48710.3
GHA	Rest of Sub-Sahara Africa	imported	0
GIN	Rest of Sub-Sahara Africa	domestic	207509
GIN	Rest of Sub-Sahara Africa	offshored	-8796.61
GIN	Rest of Sub-Sahara Africa	imported	8524.43
GMB	Rest of Sub-Sahara Africa	domestic	19288.3
GMB	Rest of Sub-Sahara Africa	offshored	-2120.78
GMB	Rest of Sub-Sahara Africa	imported	0
GNB	Rest of Sub-Sahara Africa	domestic	26071.8
GNB	Rest of Sub-Sahara Africa	offshored	-964.974
GNB	Rest of Sub-Sahara Africa	imported	0
GRC	Rest of Europe	domestic	958199
GRC	Rest of Europe	offshored	-816892
GRC	Rest of Europe	imported	156907
GRD	Rest of Central and South America	domestic	709.075
GRD	Rest of Central and South America	offshored	-1113.99
GRD	Rest of Central and South America	imported	0
GTM	Rest of Central and South America	domestic	416400
GTM	Rest of Central and South America	offshored	-95158.5
GTM	Rest of Central and South America	imported	44981.3
GUY	Rest of Central and South America	domestic	66527.7
GUY	Rest of Central and South America	offshored	-2433.43
GUY	Rest of Central and South America	imported	82519.4
HKG	Rest of East Asia	domestic	3086.89
HKG	Rest of East Asia	offshored	-1.09478e+06
HKG	Rest of East Asia	imported	0
HND	Rest of Central and South America	domestic	342657
HND	Rest of Central and South America	offshored	-89239.8
HND	Rest of Central and South America	imported	23735.6
HRV	Rest of Europe	domestic	325689
HRV	Rest of Europe	offshored	-246195
HRV	Rest of Europe	imported	62968.3
HTI	Rest of Central and South America	domestic	266430
HTI	Rest of Central and South America	offshored	-199656
HTI	Rest of Central and South America	imported	0
HUN	Rest of Europe	domestic	337368
HUN	Rest of Europe	offshored	-269225
HUN	Rest of Europe	imported	510871
IDN	Rest of South and Southeast Asia	domestic	4.46539e+06
IDN	Rest of South and Southeast Asia	offshored	-577096
IDN	Rest of South and Southeast Asia	imported	61942.9
IND	IND	domestic	2.31486e+07
IND	IND	offshored	-28168.6
IND	IND	imported	6.57708e+06
IRL	Rest of Europe	domestic	551444
IRL	Rest of Europe	offshored	-148323
IRL	Rest of Europe	imported	1.54046e+06
IRN	IRN	domestic	1.86317e+06
IRN	IRN	offshored	-583544
IRN	IRN	imported	295708
IRQ	Rest of MENA	domestic	683515
IRQ	Rest of MENA	offshored	-778340
IRQ	Rest of MENA	imported	564.019
ISL	Rest of Europe	domestic	41669.9
ISL	Rest of Europe	offshored	-3904.98
ISL	Rest of Europe	imported	57185.3
ISR	Rest of MENA	domestic	171356
ISR	Rest of MENA	offshored	-568771
ISR	Rest of MENA	imported	6274.1
ITA	Rest of Europe	domestic	3.98616e+06
ITA	Rest of Europe	offshored	-4.65592e+06
ITA	Rest of Europe	imported	1.41359e+06
JAM	Rest of Central and South America	domestic	39456.6
JAM	Rest of Central and South America	offshored	-72379.6
JAM	Rest of Central and South America	imported	0
JOR	Rest of MENA	domestic	87331.5
JOR	Rest of MENA	offshored	-360440
JOR	Rest of MENA	imported	14913.7
JPN	JPN	domestic	5.04835e+06
JPN	JPN	offshored	-3.55758e+06
JPN	JPN	imported	28965
KAZ	Rest of Russia and Central Asia	domestic	1.52239e+06
KAZ	Rest of Russia and Central Asia	offshored	-89765.8
KAZ	Rest of Russia and Central Asia	imported	601107
KEN	Rest of Sub-Sahara Africa	domestic	851854
KEN	Rest of Sub-Sahara Africa	offshored	-12724
KEN	Rest of Sub-Sahara Africa	imported	56231.1
KGZ	Rest of Russia and Central Asia	domestic	276871
KGZ	Rest of Russia and Central Asia	offshored	-40734.5
KGZ	Rest of Russia and Central Asia	imported	5221.23
KHM	Rest of South and Southeast Asia	domestic	598613
KHM	Rest of South and Southeast Asia	offshored	-11783.7
KHM	Rest of South and Southeast Asia	imported	31797.6
KIR	Rest of Oceania	domestic	932.867
KIR	Rest of Oceania	offshored	-6046.1
KIR	Rest of Oceania	imported	0
KNA	Rest of Central and South America	domestic	718.868
KNA	Rest of Central and South America	offshored	-1050.23
KNA	Rest of Central and South America	imported	0
KOR	KOR	domestic	3.58663e+06
KOR	KOR	offshored	-1.7058e+06
KOR	KOR	imported	44273.6
KWT	Rest of MENA	domestic	24324.7
KWT	Rest of MENA	offshored	-321998
KWT	Rest of MENA	imported	166.998
LAO	Rest of South and Southeast Asia	domestic	316786
LAO	Rest of South and Southeast Asia	offshored	-83735.4
LAO	Rest of South and Southeast Asia	imported	495.597
LBN	Rest of MENA	domestic	38629.2
LBN	Rest of MENA	offshored	-554766
LBN	Rest of MENA	imported	1724.72
LBR	Rest of Sub-Sahara Africa	domestic	6994.09
LBR	Rest of Sub-Sahara Africa	offshored	-7493.58
LBR	Rest of Sub-Sahara Africa	imported	0
LCA	Rest of Central and South America	domestic	1823.47
LCA	Rest of Central and South America	offshored	-4019.75
LCA	Rest of Central and South America	imported	0
LKA	Rest of South and Southeast Asia	domestic	216058
LKA	Rest of South and Southeast Asia	offshored	-39597.1
LKA	Rest of South and Southeast Asia	imported	2880.93
LSO	Rest of Sub-Sahara Africa	domestic	23155.4
LSO	Rest of Sub-Sahara Africa	offshored	-1625.73
LSO	Rest of Sub-Sahara Africa	imported	0
LTU	Rest of Europe	domestic	122152
LTU	Rest of Europe	offshored	-78213.8
LTU	Rest of Europe	imported	269747
LUX	Rest of Europe	domestic	31864.2
LUX	Rest of Europe	offshored	-44845.7
LUX	Rest of Europe	imported	37569.3
LVA	Rest of Europe	domestic	87860
LVA	Rest of Europe	offshored	-61505.7
LVA	Rest of Europe	imported	111080
MAC	Rest of East Asia	domestic	195.197
MAC	Rest of East Asia	offshored	-46358.8
MAC	Rest of East Asia	imported	0
MAR	Rest of MENA	domestic	1.58324e+06
MAR	Rest of MENA	offshored	-213540
MAR	Rest of MENA	imported	50695.9
MDA	Rest of Europe	domestic	131971
MDA	Rest of Europe	offshored	-33883.1
MDA	Rest of Europe	imported	16536.1
MDG	Rest of Sub-Sahara Africa	domestic	390009
MDG	Rest of Sub-Sahara Africa	offshored	-5252.88
MDG	Rest of Sub-Sahara Africa	imported	0
MDV	Rest of South and Southeast Asia	domestic	NaN
MDV	Rest of South and Southeast Asia	offshored	-7033.45
MDV	Rest of South and Southeast Asia	imported	0
MEX	MEX	domestic	5.09909e+06
MEX	MEX	offshored	-1.78666e+06
MEX	MEX	imported	1.43719e+06
MKD	Rest of Europe	domestic	123353
MKD	Rest of Europe	offshored	-67086.4
MKD	Rest of Europe	imported	24100.5
MLI	Rest of Sub-Sahara Africa	domestic	411574
MLI	Rest of Sub-Sahara Africa	offshored	-2912.01
MLI	Rest of Sub-Sahara Africa	imported	57100.1
MLT	Rest of Europe	domestic	9246.36
MLT	Rest of Europe	offshored	-32952
MLT	Rest of Europe	imported	0
MMR	Rest of South and Southeast Asia	domestic	2.59665e+06
MMR	Rest of South and Southeast Asia	offshored	-48578.3
MMR	Rest of South and Southeast Asia	imported	101095
MNE	Rest of Europe	domestic	48961.7
MNE	Rest of Europe	offshored	-56459.7
MNE	Rest of Europe	imported	440.533
MNG	Rest of Russia and Central Asia	domestic	741880
MNG	Rest of Russia and Central Asia	offshored	-12104.5
MNG	Rest of Russia and Central Asia	imported	103048
MOZ	Rest of Sub-Sahara Africa	domestic	77064.3
MOZ	Rest of Sub-Sahara Africa	offshored	-20327.4
MOZ	Rest of Sub-Sahara Africa	imported	0
MRT	Rest of Sub-Sahara Africa	domestic	160663
MRT	Rest of Sub-Sahara Africa	offshored	-3611.52
MRT	Rest of Sub-Sahara Africa	imported	21700.6
MUS	Rest of Sub-Sahara Africa	domestic	1704.1
MUS	Rest of Sub-Sahara Africa	offshored	-17324.9
MUS	Rest of Sub-Sahara Africa	imported	0
MWI	Rest of Sub-Sahara Africa	domestic	70419.7
MWI	Rest of Sub-Sahara Africa	offshored	-526.198
MWI	Rest of Sub-Sahara Africa	imported	0
MYS	Rest of South and Southeast Asia	domestic	310794
MYS	Rest of South and Southeast Asia	offshored	-948522
MYS	Rest of South and Southeast Asia	imported	49148
NAM	Rest of Sub-Sahara Africa	domestic	37325.1
NAM	Rest of Sub-Sahara Africa	offshored	-2724.49
NAM	Rest of Sub-Sahara Africa	imported	194181
NCL	Rest of Oceania	domestic	17743.3
NCL	Rest of Oceania	offshored	-16188.6
NCL	Rest of Oceania	imported	0
NER	Rest of Sub-Sahara Africa	domestic	109453
NER	Rest of Sub-Sahara Africa	offshored	-7879.84
NER	Rest of Sub-Sahara Africa	imported	391473
NGA	Rest of Sub-Sahara Africa	domestic	1.04189e+06
NGA	Rest of Sub-Sahara Africa	offshored	-495554
NGA	Rest of Sub-Sahara Africa	imported	0
NIC	Rest of Central and South America	domestic	189057
NIC	Rest of Central and South America	offshored	-47097.8
NIC	Rest of Central and South America	imported	465073
NLD	Rest of Europe	domestic	813815
NLD	Rest of Europe	offshored	-1.67444e+06
NLD	Rest of Europe	imported	1.98534e+06
NOR	Rest of Europe	domestic	549270
NOR	Rest of Europe	offshored	-177417
NOR	Rest of Europe	imported	97476.8
NPL	Rest of South and Southeast Asia	domestic	1.00798e+06
NPL	Rest of South and Southeast Asia	offshored	-53332.1
NPL	Rest of South and Southeast Asia	imported	6324.3
NZL	Rest of Oceania	domestic	886225
NZL	Rest of Oceania	offshored	-102478
NZL	Rest of Oceania	imported	2.59868e+06
OMN	Rest of MENA	domestic	86458
OMN	Rest of MENA	offshored	-441868
OMN	Rest of MENA	imported	13893.6
PAK	Rest of South and Southeast Asia	domestic	5.36082e+06
PAK	Rest of South and Southeast Asia	offshored	-136083
PAK	Rest of South and Southeast Asia	imported	862747
PAN	Rest of Central and South America	domestic	206466
PAN	Rest of Central and South America	offshored	-66072.5
PAN	Rest of Central and South America	imported	15142.1
PER	Rest of Central and South America	domestic	1.5446e+06
PER	Rest of Central and South America	offshored	-149635
PER	Rest of Central and South America	imported	32678.7
PHL	Rest of South and Southeast Asia	domestic	2.27724e+06
PHL	Rest of South and Southeast Asia	offshored	-826110
PHL	Rest of South and Southeast Asia	imported	11475.2
POL	Rest of Europe	domestic	2.64857e+06
POL	Rest of Europe	offshored	-557762
POL	Rest of Europe	imported	1.64636e+06
PRT	Rest of Europe	domestic	745354
PRT	Rest of Europe	offshored	-755026
PRT	Rest of Europe	imported	93431.8
PRY	Rest of Central and South America	domestic	546769
PRY	Rest of Central and South America	offshored	-2953.78
PRY	Rest of Central and South America	imported	1.38763e+06
PYF	Rest of Oceania	domestic	3894.89
PYF	Rest of Oceania	offshored	-52097.1
PYF	Rest of Oceania	imported	0
ROU	Rest of Europe	domestic	1.44325e+06
ROU	Rest of Europe	offshored	-414494
ROU	Rest of Europe	imported	386956
RUS	RUS	domestic	1.19025e+07
RUS	RUS	offshored	-5.40227e+06
RUS	RUS	imported	648192
RWA	Rest of Sub-Sahara Africa	domestic	56744.4
RWA	Rest of Sub-Sahara Africa	offshored	-2244.23
RWA	Rest of Sub-Sahara Africa	imported	0
SAU	Rest of MENA	domestic	511034
SAU	Rest of MENA	offshored	-2.24745e+06
SAU	Rest of MENA	imported	32492.4
SEN	Rest of Sub-Sahara Africa	domestic	157291
SEN	Rest of Sub-Sahara Africa	offshored	-69822.9
SEN	Rest of Sub-Sahara Africa	imported	1275.5
SLB	Rest of Oceania	domestic	10992
SLB	Rest of Oceania	offshored	-35628.2
SLB	Rest of Oceania	imported	0
SLE	Rest of Sub-Sahara Africa	domestic	29903.7
SLE	Rest of Sub-Sahara Africa	offshored	-8604.12
SLE	Rest of Sub-Sahara Africa	imported	0
SLV	Rest of Central and South America	domestic	176880
SLV	Rest of Central and South America	offshored	-153196
SLV	Rest of Central and South America	imported	4121.24
SRB	Rest of Europe	domestic	656978
SRB	Rest of Europe	offshored	-29761.1
SRB	Rest of Europe	imported	120360
STP	Rest of Sub-Sahara Africa	domestic	139.24
STP	Rest of Sub-Sahara Africa	offshored	-271.039
STP	Rest of Sub-Sahara Africa	imported	0
SUR	Rest of Central and South America	domestic	33829.3
SUR	Rest of Central and South America	offshored	-11284.6
SUR	Rest of Central and South America	imported	62699.9
SVK	Rest of Europe	domestic	112478
SVK	Rest of Europe	offshored	-259263
SVK	Rest of Europe	imported	172474
SVN	Rest of Europe	domestic	136847
SVN	Rest of Europe	offshored	-94318.5
SVN	Rest of Europe	imported	49309.9
SWE	Rest of Europe	domestic	620031
SWE	Rest of Europe	offshored	-581871
SWE	Rest of Europe	imported	131859
SWZ	Rest of Sub-Sahara Africa	domestic	21247.3
SWZ	Rest of Sub-Sahara Africa	offshored	-5176.45
SWZ	Rest of Sub-Sahara Africa	imported	0
TCD	Rest of Sub-Sahara Africa	domestic	308191
TCD	Rest of Sub-Sahara Africa	offshored	-338.212
TCD	Rest of Sub-Sahara Africa	imported	18099.8
TGO	Rest of Sub-Sahara Africa	domestic	33886.8
TGO	Rest of Sub-Sahara Africa	offshored	-2989.27
TGO	Rest of Sub-Sahara Africa	imported	0
THA	Rest of South and Southeast Asia	domestic	1.91564e+06
THA	Rest of South and Southeast Asia	offshored	-145072
THA	Rest of South and Southeast Asia	imported	2.77369e+06
TJK	Rest of Russia and Central Asia	domestic	383788
TJK	Rest of Russia and Central Asia	offshored	-39457.2
TJK	Rest of Russia and Central Asia	imported	1840.98
TKM	Rest of Russia and Central Asia	domestic	795727
TKM	Rest of Russia and Central Asia	offshored	-14099.5
TKM	Rest of Russia and Central Asia	imported	0
TLS	Rest of South and Southeast Asia	domestic	32857.6
TLS	Rest of South and Southeast Asia	offshored	NaN
TLS	Rest of South and Southeast Asia	imported	375.404
TTO	Rest of Central and South America	domestic	11848.7
TTO	Rest of Central and South America	offshored	-36279.5
TTO	Rest of Central and South America	imported	0
TUN	Rest of MENA	domestic	485802
TUN	Rest of MENA	offshored	-124171
TUN	Rest of MENA	imported	14974.1
TUR	Rest of MENA	domestic	3.68815e+06
TUR	Rest of MENA	offshored	-552188
TUR	Rest of MENA	imported	388860
TWN	Rest of East Asia	domestic	626373
TWN	Rest of East Asia	offshored	-799124
TWN	Rest of East Asia	imported	1545.55
TZA	Rest of Sub-Sahara Africa	domestic	667482
TZA	Rest of Sub-Sahara Africa	offshored	-2962.3
TZA	Rest of Sub-Sahara Africa	imported	1415.98
UGA	Rest of Sub-Sahara Africa	domestic	443258
UGA	Rest of Sub-Sahara Africa	offshored	-2918.5
UGA	Rest of Sub-Sahara Africa	imported	2711.14
UKR	Rest of Europe	domestic	3.13237e+06
UKR	Rest of Europe	offshored	-262263
UKR	Rest of Europe	imported	322831
URY	Rest of Central and South America	domestic	357679
URY	Rest of Central and South America	offshored	-5138.94
URY	Rest of Central and South America	imported	1.84356e+06
USA	USA	domestic	3.41752e+07
USA	USA	offshored	-6.40544e+06
USA	USA	imported	7.69503e+06
UZB	Rest of Russia and Central Asia	domestic	2.76844e+06
UZB	Rest of Russia and Central Asia	offshored	-112459
UZB	Rest of Russia and Central Asia	imported	31788.5
VCT	Rest of Central and South America	domestic	846.165
VCT	Rest of Central and South America	offshored	-3589.4
VCT	Rest of Central and South America	imported	0
VEN	Rest of Central and South America	domestic	2.18025e+06
VEN	Rest of Central and South America	offshored	-1.16982e+06
VEN	Rest of Central and South America	imported	685.89
VNM	Rest of South and Southeast Asia	domestic	2.28388e+06
VNM	Rest of South and Southeast Asia	offshored	-285127
VNM	Rest of South and Southeast Asia	imported	739065
VUT	Rest of Oceania	domestic	39338.8
VUT	Rest of Oceania	offshored	-9898.74
VUT	Rest of Oceania	imported	7603.09
WSM	Rest of Oceania	domestic	19255.6
WSM	Rest of Oceania	offshored	-11138.1
WSM	Rest of Oceania	imported	150.716
YEM	Rest of MENA	domestic	804713
YEM	Rest of MENA	offshored	-462472
YEM	Rest of MENA	imported	1539.03
ZAF	ZAF	domestic	634219
ZAF	ZAF	offshored	-109771
ZAF	ZAF	imported	106542
ZMB	Rest of Sub-Sahara Africa	domestic	108165
ZMB	Rest of Sub-Sahara Africa	offshored	-307.559
ZMB	Rest of Sub-Sahara Africa	imported	0
ZWE	Rest of Sub-Sahara Africa	domestic	238567
ZWE	Rest of Sub-Sahara Africa	offshored	-11207.2
ZWE	Rest of Sub-Sahara Africa	imported	0

## Sheet: Tab S5. Traded harv.land impact
Area of Waste	World Region of Waste (in sankey diagram)	Area of Production	World Region of Production (in sankey diagram)	value (ha)
ARG	ARG	BOL	Rest of Central and South America	647.493
ARG	ARG	BRA	BRA	3493.11
ARG	ARG	CHL	Rest of Central and South America	573.898
ARG	ARG	ECU	Rest of Central and South America	199.815
ARG	ARG	MEX	MEX	82.4622
ARG	ARG	PRY	Rest of Central and South America	323.515
ARG	ARG	URY	Rest of Central and South America	2645.33
ARG	ARG	AUS	AUS	1392.45
ARG	ARG	IDN	Rest of South and Southeast Asia	77.0608
ARG	ARG	KEN	Rest of Sub-Sahara Africa	115.826
ARG	ARG	CAN	CAN	302.582
ARG	ARG	USA	USA	1188.91
ATG	Rest of Central and South America	ARG	ARG	137.773
ATG	Rest of Central and South America	BRA	BRA	128.102
ATG	Rest of Central and South America	AUS	AUS	263.816
ATG	Rest of Central and South America	USA	USA	472.458
BHS	Rest of Central and South America	ARG	ARG	157.719
BHS	Rest of Central and South America	BRA	BRA	629.004
BHS	Rest of Central and South America	MEX	MEX	98.1869
BHS	Rest of Central and South America	PER	Rest of Central and South America	236.107
BHS	Rest of Central and South America	URY	Rest of Central and South America	111.491
BHS	Rest of Central and South America	AUS	AUS	2583.69
BHS	Rest of Central and South America	NZL	Rest of Oceania	96.7511
BHS	Rest of Central and South America	KAZ	Rest of Russia and Central Asia	68.2297
BHS	Rest of Central and South America	NAM	Rest of Sub-Sahara Africa	64.1314
BHS	Rest of Central and South America	CAN	CAN	242.011
BHS	Rest of Central and South America	USA	USA	4879.9
BLZ	Rest of Central and South America	BRA	BRA	91.7874
BLZ	Rest of Central and South America	MEX	MEX	152.433
BLZ	Rest of Central and South America	PER	Rest of Central and South America	87.5811
BLZ	Rest of Central and South America	AUS	AUS	131.758
BLZ	Rest of Central and South America	KAZ	Rest of Russia and Central Asia	112.762
BLZ	Rest of Central and South America	CAN	CAN	117.499
BLZ	Rest of Central and South America	USA	USA	2258.88
BOL	Rest of Central and South America	ARG	ARG	7430.86
BOL	Rest of Central and South America	BRA	BRA	719.451
BOL	Rest of Central and South America	PER	Rest of Central and South America	201.548
BOL	Rest of Central and South America	PRY	Rest of Central and South America	553.739
BOL	Rest of Central and South America	BGR	Rest of Europe	72.9355
BOL	Rest of Central and South America	ROU	Rest of Europe	83.1265
BOL	Rest of Central and South America	AUS	AUS	431.595
BOL	Rest of Central and South America	KAZ	Rest of Russia and Central Asia	1832.24
BOL	Rest of Central and South America	CAN	CAN	175.231
BOL	Rest of Central and South America	USA	USA	956.887
BRA	BRA	ARG	ARG	115745
BRA	BRA	BOL	Rest of Central and South America	604.217
BRA	BRA	CHL	Rest of Central and South America	933.889
BRA	BRA	MEX	MEX	91.4275
BRA	BRA	PER	Rest of Central and South America	80.1849
BRA	BRA	PRY	Rest of Central and South America	50986.1
BRA	BRA	URY	Rest of Central and South America	67964.4
BRA	BRA	CHN	CHN	2041.22
BRA	BRA	BGR	Rest of Europe	1231.14
BRA	BRA	BLR	Rest of Europe	113.487
BRA	BRA	DEU	DEU	123.236
BRA	BRA	ESP	Rest of Europe	1022.85
BRA	BRA	FRA	FRA	214.475
BRA	BRA	GBR	Rest of Europe	70.0504
BRA	BRA	IRL	Rest of Europe	59.9532
BRA	BRA	ITA	Rest of Europe	366.883
BRA	BRA	LTU	Rest of Europe	221.175
BRA	BRA	LVA	Rest of Europe	163.078
BRA	BRA	PRT	Rest of Europe	1210.11
BRA	BRA	SRB	Rest of Europe	244.908
BRA	BRA	EGY	EGY	69.0317
BRA	BRA	TUN	Rest of MENA	116.182
BRA	BRA	TUR	Rest of MENA	79.9382
BRA	BRA	AUS	AUS	2136.35
BRA	BRA	KAZ	Rest of Russia and Central Asia	32351.9
BRA	BRA	RUS	RUS	1624.06
BRA	BRA	IDN	Rest of South and Southeast Asia	604.744
BRA	BRA	IND	IND	479.937
BRA	BRA	IRN	IRN	215.855
BRA	BRA	MMR	Rest of South and Southeast Asia	782.217
BRA	BRA	MYS	Rest of South and Southeast Asia	142.34
BRA	BRA	PAK	Rest of South and Southeast Asia	69.6676
BRA	BRA	PHL	Rest of South and Southeast Asia	83.577
BRA	BRA	THA	Rest of South and Southeast Asia	282.98
BRA	BRA	KEN	Rest of Sub-Sahara Africa	152.493
BRA	BRA	NAM	Rest of Sub-Sahara Africa	477.798
BRA	BRA	TZA	Rest of Sub-Sahara Africa	85.5813
BRA	BRA	CAN	CAN	15541.9
BRA	BRA	USA	USA	19901.9
BRB	Rest of Central and South America	ARG	ARG	233.908
BRB	Rest of Central and South America	BRA	BRA	471.36
BRB	Rest of Central and South America	URY	Rest of Central and South America	326.927
BRB	Rest of Central and South America	AUS	AUS	751
BRB	Rest of Central and South America	NZL	Rest of Oceania	464.538
BRB	Rest of Central and South America	KAZ	Rest of Russia and Central Asia	115.667
BRB	Rest of Central and South America	USA	USA	1605.54
CHL	Rest of Central and South America	ARG	ARG	86182.7
CHL	Rest of Central and South America	BOL	Rest of Central and South America	5841.24
CHL	Rest of Central and South America	BRA	BRA	16796.2
CHL	Rest of Central and South America	ECU	Rest of Central and South America	161.757
CHL	Rest of Central and South America	MEX	MEX	166.419
CHL	Rest of Central and South America	PER	Rest of Central and South America	479.88
CHL	Rest of Central and South America	PRY	Rest of Central and South America	158234
CHL	Rest of Central and South America	URY	Rest of Central and South America	8133.1
CHL	Rest of Central and South America	CHN	CHN	101.8
CHL	Rest of Central and South America	BGR	Rest of Europe	136.01
CHL	Rest of Central and South America	BLR	Rest of Europe	514.637
CHL	Rest of Central and South America	DNK	Rest of Europe	62.6317
CHL	Rest of Central and South America	FRA	FRA	83.3093
CHL	Rest of Central and South America	HUN	Rest of Europe	106.373
CHL	Rest of Central and South America	ITA	Rest of Europe	86.8831
CHL	Rest of Central and South America	LTU	Rest of Europe	350.029
CHL	Rest of Central and South America	POL	Rest of Europe	415.138
CHL	Rest of Central and South America	PRT	Rest of Europe	150.196
CHL	Rest of Central and South America	ROU	Rest of Europe	154.599
CHL	Rest of Central and South America	AUS	AUS	29071.6
CHL	Rest of Central and South America	NZL	Rest of Oceania	547.645
CHL	Rest of Central and South America	KAZ	Rest of Russia and Central Asia	3688.37
CHL	Rest of Central and South America	RUS	RUS	136.713
CHL	Rest of Central and South America	IND	IND	1458.82
CHL	Rest of Central and South America	IRN	IRN	147.106
CHL	Rest of Central and South America	THA	Rest of South and Southeast Asia	274.169
CHL	Rest of Central and South America	VNM	Rest of South and Southeast Asia	647.64
CHL	Rest of Central and South America	KEN	Rest of Sub-Sahara Africa	1002
CHL	Rest of Central and South America	NAM	Rest of Sub-Sahara Africa	73.4262
CHL	Rest of Central and South America	TZA	Rest of Sub-Sahara Africa	86.1525
CHL	Rest of Central and South America	CAN	CAN	6647.87
CHL	Rest of Central and South America	USA	USA	16914.4
COL	Rest of Central and South America	ARG	ARG	48981.7
COL	Rest of Central and South America	BOL	Rest of Central and South America	15985.6
COL	Rest of Central and South America	BRA	BRA	7825.07
COL	Rest of Central and South America	CHL	Rest of Central and South America	3335.57
COL	Rest of Central and South America	ECU	Rest of Central and South America	541.354
COL	Rest of Central and South America	MEX	MEX	1504.99
COL	Rest of Central and South America	PER	Rest of Central and South America	289.97
COL	Rest of Central and South America	PRY	Rest of Central and South America	4047.99
COL	Rest of Central and South America	URY	Rest of Central and South America	2332.56
COL	Rest of Central and South America	CHN	CHN	454.333
COL	Rest of Central and South America	BGR	Rest of Europe	281.493
COL	Rest of Central and South America	ESP	Rest of Europe	63.7641
COL	Rest of Central and South America	HUN	Rest of Europe	113.571
COL	Rest of Central and South America	ROU	Rest of Europe	340.418
COL	Rest of Central and South America	SRB	Rest of Europe	215.385
COL	Rest of Central and South America	AUS	AUS	3870.18
COL	Rest of Central and South America	NZL	Rest of Oceania	78.6435
COL	Rest of Central and South America	KAZ	Rest of Russia and Central Asia	7594.85
COL	Rest of Central and South America	RUS	RUS	178.849
COL	Rest of Central and South America	IND	IND	223.097
COL	Rest of Central and South America	MMR	Rest of South and Southeast Asia	69.9874
COL	Rest of Central and South America	MYS	Rest of South and Southeast Asia	78.9583
COL	Rest of Central and South America	PAK	Rest of South and Southeast Asia	150.193
COL	Rest of Central and South America	KEN	Rest of Sub-Sahara Africa	92.9113
COL	Rest of Central and South America	NAM	Rest of Sub-Sahara Africa	76.6404
COL	Rest of Central and South America	ZAF	ZAF	369.218
COL	Rest of Central and South America	CAN	CAN	25840.5
COL	Rest of Central and South America	USA	USA	40812
CRI	Rest of Central and South America	ARG	ARG	279.118
CRI	Rest of Central and South America	CHL	Rest of Central and South America	263.118
CRI	Rest of Central and South America	GTM	Rest of Central and South America	252.789
CRI	Rest of Central and South America	MEX	MEX	78.2255
CRI	Rest of Central and South America	NIC	Rest of Central and South America	997.101
CRI	Rest of Central and South America	PAN	Rest of Central and South America	150.615
CRI	Rest of Central and South America	CHN	CHN	347.279
CRI	Rest of Central and South America	SWE	Rest of Europe	141.893
CRI	Rest of Central and South America	AUS	AUS	380.782
CRI	Rest of Central and South America	KAZ	Rest of Russia and Central Asia	1107.84
CRI	Rest of Central and South America	MMR	Rest of South and Southeast Asia	109.235
CRI	Rest of Central and South America	THA	Rest of South and Southeast Asia	253.675
CRI	Rest of Central and South America	VNM	Rest of South and Southeast Asia	233.761
CRI	Rest of Central and South America	CAN	CAN	1639.49
CRI	Rest of Central and South America	USA	USA	13140.3
CUB	Rest of Central and South America	ARG	ARG	36770.7
CUB	Rest of Central and South America	BOL	Rest of Central and South America	175.415
CUB	Rest of Central and South America	BRA	BRA	20657.6
CUB	Rest of Central and South America	CHL	Rest of Central and South America	787.484
CUB	Rest of Central and South America	CRI	Rest of Central and South America	112.254
CUB	Rest of Central and South America	MEX	MEX	15964.9
CUB	Rest of Central and South America	PRY	Rest of Central and South America	379.108
CUB	Rest of Central and South America	URY	Rest of Central and South America	5387.83
CUB	Rest of Central and South America	VEN	Rest of Central and South America	68.2813
CUB	Rest of Central and South America	CHN	CHN	1048.15
CUB	Rest of Central and South America	AUT	Rest of Europe	396.083
CUB	Rest of Central and South America	BEL	Rest of Europe	61.278
CUB	Rest of Central and South America	BGR	Rest of Europe	300.858
CUB	Rest of Central and South America	BLR	Rest of Europe	114.089
CUB	Rest of Central and South America	CZE	Rest of Europe	518.843
CUB	Rest of Central and South America	DEU	DEU	1156.74
CUB	Rest of Central and South America	DNK	Rest of Europe	77.4706
CUB	Rest of Central and South America	ESP	Rest of Europe	286.929
CUB	Rest of Central and South America	FRA	FRA	4052.7
CUB	Rest of Central and South America	GBR	Rest of Europe	599.971
CUB	Rest of Central and South America	HUN	Rest of Europe	64.4016
CUB	Rest of Central and South America	IRL	Rest of Europe	205.913
CUB	Rest of Central and South America	ISL	Rest of Europe	2459.97
CUB	Rest of Central and South America	ITA	Rest of Europe	498.559
CUB	Rest of Central and South America	LTU	Rest of Europe	178.835
CUB	Rest of Central and South America	NOR	Rest of Europe	91.0797
CUB	Rest of Central and South America	POL	Rest of Europe	866.111
CUB	Rest of Central and South America	ROU	Rest of Europe	3563.88
CUB	Rest of Central and South America	UKR	Rest of Europe	385.954
CUB	Rest of Central and South America	EGY	EGY	155.533
CUB	Rest of Central and South America	MAR	Rest of MENA	2146.35
CUB	Rest of Central and South America	TUN	Rest of MENA	203.352
CUB	Rest of Central and South America	TUR	Rest of MENA	1522.11
CUB	Rest of Central and South America	AUS	AUS	11109.7
CUB	Rest of Central and South America	NZL	Rest of Oceania	1192.1
CUB	Rest of Central and South America	KAZ	Rest of Russia and Central Asia	5108.19
CUB	Rest of Central and South America	MNG	Rest of Russia and Central Asia	3358.65
CUB	Rest of Central and South America	RUS	RUS	6266.28
CUB	Rest of Central and South America	IDN	Rest of South and Southeast Asia	133.83
CUB	Rest of Central and South America	IND	IND	311.635
CUB	Rest of Central and South America	MMR	Rest of South and Southeast Asia	813.332
CUB	Rest of Central and South America	PAK	Rest of South and Southeast Asia	1369.73
CUB	Rest of Central and South America	THA	Rest of South and Southeast Asia	874.729
CUB	Rest of Central and South America	VNM	Rest of South and Southeast Asia	6634.88
CUB	Rest of Central and South America	BFA	Rest of Sub-Sahara Africa	506.706
CUB	Rest of Central and South America	CIV	Rest of Sub-Sahara Africa	76.1894
CUB	Rest of Central and South America	ETH	Rest of Sub-Sahara Africa	493.126
CUB	Rest of Central and South America	GHA	Rest of Sub-Sahara Africa	160.109
CUB	Rest of Central and South America	KEN	Rest of Sub-Sahara Africa	189.694
CUB	Rest of Central and South America	MWI	Rest of Sub-Sahara Africa	72.1708
CUB	Rest of Central and South America	NAM	Rest of Sub-Sahara Africa	145.161
CUB	Rest of Central and South America	NER	Rest of Sub-Sahara Africa	2732.51
CUB	Rest of Central and South America	TZA	Rest of Sub-Sahara Africa	141.533
CUB	Rest of Central and South America	ZAF	ZAF	1041.28
CUB	Rest of Central and South America	CAN	CAN	10356.1
CUB	Rest of Central and South America	USA	USA	50263.1
DMA	Rest of Central and South America	BRA	BRA	64.9635
DMA	Rest of Central and South America	AUS	AUS	158.666
DMA	Rest of Central and South America	BWA	Rest of Sub-Sahara Africa	406.334
DMA	Rest of Central and South America	USA	USA	251.599
DOM	Rest of Central and South America	ARG	ARG	942.691
DOM	Rest of Central and South America	BRA	BRA	1333.11
DOM	Rest of Central and South America	CHL	Rest of Central and South America	64.9899
DOM	Rest of Central and South America	COL	Rest of Central and South America	107.039
DOM	Rest of Central and South America	MEX	MEX	238.551
DOM	Rest of Central and South America	PRY	Rest of Central and South America	701.089
DOM	Rest of Central and South America	SLV	Rest of Central and South America	69.3763
DOM	Rest of Central and South America	URY	Rest of Central and South America	114.66
DOM	Rest of Central and South America	CHN	CHN	153.844
DOM	Rest of Central and South America	BGR	Rest of Europe	88.3818
DOM	Rest of Central and South America	DNK	Rest of Europe	98.3958
DOM	Rest of Central and South America	ROU	Rest of Europe	172.739
DOM	Rest of Central and South America	AUS	AUS	1428.37
DOM	Rest of Central and South America	NZL	Rest of Oceania	125.416
DOM	Rest of Central and South America	KAZ	Rest of Russia and Central Asia	2278.27
DOM	Rest of Central and South America	IDN	Rest of South and Southeast Asia	78.1584
DOM	Rest of Central and South America	MYS	Rest of South and Southeast Asia	71.1757
DOM	Rest of Central and South America	THA	Rest of South and Southeast Asia	263.055
DOM	Rest of Central and South America	VNM	Rest of South and Southeast Asia	72.7344
DOM	Rest of Central and South America	ZAF	ZAF	76.0759
DOM	Rest of Central and South America	CAN	CAN	1583.39
DOM	Rest of Central and South America	USA	USA	29902.6
ECU	Rest of Central and South America	ARG	ARG	11875.5
ECU	Rest of Central and South America	BOL	Rest of Central and South America	2317.83
ECU	Rest of Central and South America	BRA	BRA	1170.65
ECU	Rest of Central and South America	CHL	Rest of Central and South America	1852.51
ECU	Rest of Central and South America	MEX	MEX	115.735
ECU	Rest of Central and South America	PER	Rest of Central and South America	286.914
ECU	Rest of Central and South America	PRY	Rest of Central and South America	360.154
ECU	Rest of Central and South America	URY	Rest of Central and South America	899.972
ECU	Rest of Central and South America	CHN	CHN	146.918
ECU	Rest of Central and South America	BGR	Rest of Europe	122.417
ECU	Rest of Central and South America	ROU	Rest of Europe	135.115
ECU	Rest of Central and South America	TUR	Rest of MENA	174.633
ECU	Rest of Central and South America	AUS	AUS	2363.5
ECU	Rest of Central and South America	NZL	Rest of Oceania	72.031
ECU	Rest of Central and South America	KAZ	Rest of Russia and Central Asia	3171.96
ECU	Rest of Central and South America	KEN	Rest of Sub-Sahara Africa	82.0823
ECU	Rest of Central and South America	CAN	CAN	14631.9
ECU	Rest of Central and South America	USA	USA	7793.89
GRD	Rest of Central and South America	ARG	ARG	71.9001
GRD	Rest of Central and South America	BRA	BRA	128.782
GRD	Rest of Central and South America	GUY	Rest of Central and South America	62.0004
GRD	Rest of Central and South America	USA	USA	343.963
GTM	Rest of Central and South America	ARG	ARG	776.596
GTM	Rest of Central and South America	BRA	BRA	307.634
GTM	Rest of Central and South America	CHL	Rest of Central and South America	68.855
GTM	Rest of Central and South America	CRI	Rest of Central and South America	756.909
GTM	Rest of Central and South America	CUB	Rest of Central and South America	326.368
GTM	Rest of Central and South America	HND	Rest of Central and South America	952.408
GTM	Rest of Central and South America	MEX	MEX	1524.12
GTM	Rest of Central and South America	NIC	Rest of Central and South America	964.378
GTM	Rest of Central and South America	PAN	Rest of Central and South America	221.561
GTM	Rest of Central and South America	SLV	Rest of Central and South America	1051.09
GTM	Rest of Central and South America	VEN	Rest of Central and South America	76.2855
GTM	Rest of Central and South America	CHN	CHN	192.374
GTM	Rest of Central and South America	BGR	Rest of Europe	115.806
GTM	Rest of Central and South America	ITA	Rest of Europe	73.8375
GTM	Rest of Central and South America	ROU	Rest of Europe	214.643
GTM	Rest of Central and South America	AUS	AUS	5560.57
GTM	Rest of Central and South America	NZL	Rest of Oceania	418.573
GTM	Rest of Central and South America	KAZ	Rest of Russia and Central Asia	3160.26
GTM	Rest of Central and South America	PAK	Rest of South and Southeast Asia	65.3963
GTM	Rest of Central and South America	THA	Rest of South and Southeast Asia	233.042
GTM	Rest of Central and South America	VNM	Rest of South and Southeast Asia	263.276
GTM	Rest of Central and South America	NAM	Rest of Sub-Sahara Africa	164.504
GTM	Rest of Central and South America	ZAF	ZAF	84.0296
GTM	Rest of Central and South America	CAN	CAN	1733.29
GTM	Rest of Central and South America	USA	USA	35788.7
GUY	Rest of Central and South America	BRA	BRA	88.8839
GUY	Rest of Central and South America	PER	Rest of Central and South America	79.5862
GUY	Rest of Central and South America	AUS	AUS	132.614
GUY	Rest of Central and South America	NZL	Rest of Oceania	163.203
GUY	Rest of Central and South America	KAZ	Rest of Russia and Central Asia	309.227
GUY	Rest of Central and South America	CAN	CAN	1367.05
GUY	Rest of Central and South America	USA	USA	944.792
HND	Rest of Central and South America	ARG	ARG	156.047
HND	Rest of Central and South America	BRA	BRA	198.513
HND	Rest of Central and South America	CRI	Rest of Central and South America	220.361
HND	Rest of Central and South America	GTM	Rest of Central and South America	331.668
HND	Rest of Central and South America	MEX	MEX	394.095
HND	Rest of Central and South America	NIC	Rest of Central and South America	920.622
HND	Rest of Central and South America	SLV	Rest of Central and South America	676.812
HND	Rest of Central and South America	BGR	Rest of Europe	73.7454
HND	Rest of Central and South America	ROU	Rest of Europe	85.1829
HND	Rest of Central and South America	TUR	Rest of MENA	167.678
HND	Rest of Central and South America	AUS	AUS	2581.78
HND	Rest of Central and South America	NZL	Rest of Oceania	142.433
HND	Rest of Central and South America	KAZ	Rest of Russia and Central Asia	1902.63
HND	Rest of Central and South America	PAK	Rest of South and Southeast Asia	82.5057
HND	Rest of Central and South America	THA	Rest of South and Southeast Asia	365.884
HND	Rest of Central and South America	VNM	Rest of South and Southeast Asia	333.3
HND	Rest of Central and South America	NAM	Rest of Sub-Sahara Africa	68.0602
HND	Rest of Central and South America	CAN	CAN	941.035
HND	Rest of Central and South America	USA	USA	23445.6
HTI	Rest of Central and South America	ARG	ARG	587.315
HTI	Rest of Central and South America	BOL	Rest of Central and South America	93.0465
HTI	Rest of Central and South America	BRA	BRA	1257.24
HTI	Rest of Central and South America	MEX	MEX	66.0858
HTI	Rest of Central and South America	PER	Rest of Central and South America	3099.1
HTI	Rest of Central and South America	PRY	Rest of Central and South America	101.941
HTI	Rest of Central and South America	SUR	Rest of Central and South America	451.77
HTI	Rest of Central and South America	CHN	CHN	106.112
HTI	Rest of Central and South America	BGR	Rest of Europe	68.9378
HTI	Rest of Central and South America	FRA	FRA	185.166
HTI	Rest of Central and South America	ITA	Rest of Europe	99.5461
HTI	Rest of Central and South America	ROU	Rest of Europe	79.8349
HTI	Rest of Central and South America	TUR	Rest of MENA	1538.71
HTI	Rest of Central and South America	AUS	AUS	795.951
HTI	Rest of Central and South America	KAZ	Rest of Russia and Central Asia	1855.58
HTI	Rest of Central and South America	RUS	RUS	185.954
HTI	Rest of Central and South America	IND	IND	334.714
HTI	Rest of Central and South America	MMR	Rest of South and Southeast Asia	235.556
HTI	Rest of Central and South America	MYS	Rest of South and Southeast Asia	137.866
HTI	Rest of Central and South America	PAK	Rest of South and Southeast Asia	125.924
HTI	Rest of Central and South America	THA	Rest of South and Southeast Asia	1791.72
HTI	Rest of Central and South America	VNM	Rest of South and Southeast Asia	1631.06
HTI	Rest of Central and South America	TZA	Rest of Sub-Sahara Africa	72.8126
HTI	Rest of Central and South America	CAN	CAN	843.077
HTI	Rest of Central and South America	USA	USA	14664.8
JAM	Rest of Central and South America	ARG	ARG	401.448
JAM	Rest of Central and South America	BRA	BRA	2412.7
JAM	Rest of Central and South America	CRI	Rest of Central and South America	198.006
JAM	Rest of Central and South America	GUY	Rest of Central and South America	838.864
JAM	Rest of Central and South America	PAN	Rest of Central and South America	218.044
JAM	Rest of Central and South America	SUR	Rest of Central and South America	739.063
JAM	Rest of Central and South America	URY	Rest of Central and South America	59.9548
JAM	Rest of Central and South America	AUS	AUS	9212.37
JAM	Rest of Central and South America	NZL	Rest of Oceania	480.545
JAM	Rest of Central and South America	KAZ	Rest of Russia and Central Asia	1063.03
JAM	Rest of Central and South America	THA	Rest of South and Southeast Asia	192.679
JAM	Rest of Central and South America	NAM	Rest of Sub-Sahara Africa	143.329
JAM	Rest of Central and South America	CAN	CAN	593.598
JAM	Rest of Central and South America	USA	USA	12195.2
KNA	Rest of Central and South America	ARG	ARG	269.087
KNA	Rest of Central and South America	AUS	AUS	172.862
KNA	Rest of Central and South America	THA	Rest of South and Southeast Asia	66.2726
KNA	Rest of Central and South America	USA	USA	389.944
LCA	Rest of Central and South America	BRA	BRA	138.341
LCA	Rest of Central and South America	PER	Rest of Central and South America	176.05
LCA	Rest of Central and South America	AUS	AUS	534.201
LCA	Rest of Central and South America	NZL	Rest of Oceania	170.527
LCA	Rest of Central and South America	KAZ	Rest of Russia and Central Asia	163.852
LCA	Rest of Central and South America	USA	USA	1026.37
MEX	MEX	ARG	ARG	10501.5
MEX	MEX	BOL	Rest of Central and South America	409.489
MEX	MEX	BRA	BRA	13587.9
MEX	MEX	CHL	Rest of Central and South America	4271.57
MEX	MEX	COL	Rest of Central and South America	209.872
MEX	MEX	CRI	Rest of Central and South America	434.61
MEX	MEX	GTM	Rest of Central and South America	309.068
MEX	MEX	HND	Rest of Central and South America	333.639
MEX	MEX	NIC	Rest of Central and South America	659.524
MEX	MEX	PAN	Rest of Central and South America	259.422
MEX	MEX	PRY	Rest of Central and South America	2904.33
MEX	MEX	URY	Rest of Central and South America	1965.24
MEX	MEX	CHN	CHN	2073.6
MEX	MEX	AUT	Rest of Europe	662.968
MEX	MEX	BEL	Rest of Europe	75.4736
MEX	MEX	BGR	Rest of Europe	403.129
MEX	MEX	BLR	Rest of Europe	2055.6
MEX	MEX	CHE	Rest of Europe	156.22
MEX	MEX	CZE	Rest of Europe	699.268
MEX	MEX	DEU	DEU	3136.1
MEX	MEX	DNK	Rest of Europe	381.258
MEX	MEX	ESP	Rest of Europe	799.647
MEX	MEX	FIN	Rest of Europe	122.348
MEX	MEX	FRA	FRA	1974.5
MEX	MEX	GBR	Rest of Europe	3052.32
MEX	MEX	HUN	Rest of Europe	767.621
MEX	MEX	IRL	Rest of Europe	286.039
MEX	MEX	ISL	Rest of Europe	937.053
MEX	MEX	ITA	Rest of Europe	350.113
MEX	MEX	LTU	Rest of Europe	259.76
MEX	MEX	LVA	Rest of Europe	72.6738
MEX	MEX	NLD	Rest of Europe	439.024
MEX	MEX	NOR	Rest of Europe	427.058
MEX	MEX	POL	Rest of Europe	1625.33
MEX	MEX	PRT	Rest of Europe	117.656
MEX	MEX	ROU	Rest of Europe	1123.55
MEX	MEX	SRB	Rest of Europe	607.597
MEX	MEX	SVK	Rest of Europe	149.671
MEX	MEX	UKR	Rest of Europe	999.984
MEX	MEX	TUR	Rest of MENA	78.0459
MEX	MEX	AUS	AUS	93169.9
MEX	MEX	NZL	Rest of Oceania	8078.33
MEX	MEX	KAZ	Rest of Russia and Central Asia	11627
MEX	MEX	MNG	Rest of Russia and Central Asia	1167.67
MEX	MEX	RUS	RUS	2146.42
MEX	MEX	TKM	Rest of Russia and Central Asia	206.149
MEX	MEX	UZB	Rest of Russia and Central Asia	206.314
MEX	MEX	IDN	Rest of South and Southeast Asia	361.194
MEX	MEX	IND	IND	5284.46
MEX	MEX	IRN	IRN	137.509
MEX	MEX	LKA	Rest of South and Southeast Asia	128.239
MEX	MEX	MMR	Rest of South and Southeast Asia	462.975
MEX	MEX	MYS	Rest of South and Southeast Asia	547.487
MEX	MEX	PAK	Rest of South and Southeast Asia	483.351
MEX	MEX	THA	Rest of South and Southeast Asia	2302.83
MEX	MEX	VNM	Rest of South and Southeast Asia	1938.55
MEX	MEX	BFA	Rest of Sub-Sahara Africa	588.174
MEX	MEX	CIV	Rest of Sub-Sahara Africa	152.137
MEX	MEX	ETH	Rest of Sub-Sahara Africa	471.458
MEX	MEX	GHA	Rest of Sub-Sahara Africa	185.65
MEX	MEX	KEN	Rest of Sub-Sahara Africa	688.722
MEX	MEX	MLI	Rest of Sub-Sahara Africa	210.622
MEX	MEX	MWI	Rest of Sub-Sahara Africa	83.7519
MEX	MEX	NAM	Rest of Sub-Sahara Africa	2940.23
MEX	MEX	SDN	Rest of Sub-Sahara Africa	60.1249
MEX	MEX	TCD	Rest of Sub-Sahara Africa	121.881
MEX	MEX	TZA	Rest of Sub-Sahara Africa	229.818
MEX	MEX	UGA	Rest of Sub-Sahara Africa	80.4558
MEX	MEX	ZAF	ZAF	429.783
MEX	MEX	ZMB	Rest of Sub-Sahara Africa	61.8345
MEX	MEX	CAN	CAN	82269.1
MEX	MEX	USA	USA	1.074e+06
NIC	Rest of Central and South America	CRI	Rest of Central and South America	341.973
NIC	Rest of Central and South America	GTM	Rest of Central and South America	147.278
NIC	Rest of Central and South America	HND	Rest of Central and South America	286.379
NIC	Rest of Central and South America	MEX	MEX	182.512
NIC	Rest of Central and South America	SLV	Rest of Central and South America	248.896
NIC	Rest of Central and South America	CHN	CHN	86.3177
NIC	Rest of Central and South America	AUS	AUS	365.839
NIC	Rest of Central and South America	KAZ	Rest of Russia and Central Asia	1095.37
NIC	Rest of Central and South America	THA	Rest of South and Southeast Asia	236.89
NIC	Rest of Central and South America	VNM	Rest of South and Southeast Asia	212.976
NIC	Rest of Central and South America	NAM	Rest of Sub-Sahara Africa	69.6139
NIC	Rest of Central and South America	CAN	CAN	934.265
NIC	Rest of Central and South America	USA	USA	10721.7
PAN	Rest of Central and South America	ARG	ARG	2496.54
PAN	Rest of Central and South America	BRA	BRA	1126.88
PAN	Rest of Central and South America	CRI	Rest of Central and South America	372.207
PAN	Rest of Central and South America	GUY	Rest of Central and South America	83.8688
PAN	Rest of Central and South America	MEX	MEX	1110.46
PAN	Rest of Central and South America	NIC	Rest of Central and South America	273.704
PAN	Rest of Central and South America	SUR	Rest of Central and South America	102.201
PAN	Rest of Central and South America	URY	Rest of Central and South America	152.015
PAN	Rest of Central and South America	CHN	CHN	82.2585
PAN	Rest of Central and South America	ISL	Rest of Europe	154.959
PAN	Rest of Central and South America	MDA	Rest of Europe	229.546
PAN	Rest of Central and South America	ROU	Rest of Europe	175.662
PAN	Rest of Central and South America	MAR	Rest of MENA	119.966
PAN	Rest of Central and South America	AUS	AUS	1020.76
PAN	Rest of Central and South America	NZL	Rest of Oceania	303.023
PAN	Rest of Central and South America	KAZ	Rest of Russia and Central Asia	784.698
PAN	Rest of Central and South America	MNG	Rest of Russia and Central Asia	240.58
PAN	Rest of Central and South America	PAK	Rest of South and Southeast Asia	136.028
PAN	Rest of Central and South America	THA	Rest of South and Southeast Asia	295.5
PAN	Rest of Central and South America	VNM	Rest of South and Southeast Asia	312.192
PAN	Rest of Central and South America	NER	Rest of Sub-Sahara Africa	140.897
PAN	Rest of Central and South America	CAN	CAN	809.047
PAN	Rest of Central and South America	USA	USA	14081.5
PER	Rest of Central and South America	ARG	ARG	14134
PER	Rest of Central and South America	BOL	Rest of Central and South America	13287.2
PER	Rest of Central and South America	BRA	BRA	2856.14
PER	Rest of Central and South America	CHL	Rest of Central and South America	2159.58
PER	Rest of Central and South America	COL	Rest of Central and South America	1517.95
PER	Rest of Central and South America	ECU	Rest of Central and South America	65.8643
PER	Rest of Central and South America	MEX	MEX	818.587
PER	Rest of Central and South America	PRY	Rest of Central and South America	10919.9
PER	Rest of Central and South America	URY	Rest of Central and South America	1587.43
PER	Rest of Central and South America	CHN	CHN	146.556
PER	Rest of Central and South America	BGR	Rest of Europe	301.592
PER	Rest of Central and South America	FRA	FRA	189.003
PER	Rest of Central and South America	ROU	Rest of Europe	466.198
PER	Rest of Central and South America	SRB	Rest of Europe	78.9521
PER	Rest of Central and South America	TUR	Rest of MENA	442.062
PER	Rest of Central and South America	AUS	AUS	3932.54
PER	Rest of Central and South America	NZL	Rest of Oceania	700.786
PER	Rest of Central and South America	KAZ	Rest of Russia and Central Asia	8012.7
PER	Rest of Central and South America	RUS	RUS	2030.83
PER	Rest of Central and South America	IND	IND	81.7941
PER	Rest of Central and South America	MYS	Rest of South and Southeast Asia	83.7417
PER	Rest of Central and South America	MDG	Rest of Sub-Sahara Africa	67.6731
PER	Rest of Central and South America	NAM	Rest of Sub-Sahara Africa	60.5562
PER	Rest of Central and South America	ZAF	ZAF	134.023
PER	Rest of Central and South America	CAN	CAN	26441.8
PER	Rest of Central and South America	USA	USA	34574.9
PRY	Rest of Central and South America	ARG	ARG	1409.26
PRY	Rest of Central and South America	BRA	BRA	945.528
PRY	Rest of Central and South America	URY	Rest of Central and South America	128.276
PRY	Rest of Central and South America	AUS	AUS	68.9143
PRY	Rest of Central and South America	USA	USA	223.477
SLV	Rest of Central and South America	ARG	ARG	280.11
SLV	Rest of Central and South America	BRA	BRA	826.671
SLV	Rest of Central and South America	CRI	Rest of Central and South America	553.4
SLV	Rest of Central and South America	GTM	Rest of Central and South America	2204.45
SLV	Rest of Central and South America	HND	Rest of Central and South America	1536.03
SLV	Rest of Central and South America	MEX	MEX	1127.2
SLV	Rest of Central and South America	NIC	Rest of Central and South America	7937.08
SLV	Rest of Central and South America	PAN	Rest of Central and South America	562.674
SLV	Rest of Central and South America	URY	Rest of Central and South America	177.947
SLV	Rest of Central and South America	BLR	Rest of Europe	100.749
SLV	Rest of Central and South America	GBR	Rest of Europe	71.3895
SLV	Rest of Central and South America	AUS	AUS	5472.31
SLV	Rest of Central and South America	NZL	Rest of Oceania	378.382
SLV	Rest of Central and South America	KAZ	Rest of Russia and Central Asia	1092.08
SLV	Rest of Central and South America	IND	IND	177.028
SLV	Rest of Central and South America	THA	Rest of South and Southeast Asia	187.579
SLV	Rest of Central and South America	VNM	Rest of South and Southeast Asia	184.007
SLV	Rest of Central and South America	NAM	Rest of Sub-Sahara Africa	233.131
SLV	Rest of Central and South America	CAN	CAN	1649.12
SLV	Rest of Central and South America	USA	USA	20193.2
SUR	Rest of Central and South America	ARG	ARG	135.527
SUR	Rest of Central and South America	BRA	BRA	434.083
SUR	Rest of Central and South America	URY	Rest of Central and South America	128.401
SUR	Rest of Central and South America	FRA	FRA	276.631
SUR	Rest of Central and South America	AUS	AUS	422.555
SUR	Rest of Central and South America	KAZ	Rest of Russia and Central Asia	273.875
SUR	Rest of Central and South America	USA	USA	1767.82
TTO	Rest of Central and South America	ARG	ARG	434.997
TTO	Rest of Central and South America	BRA	BRA	1332.51
TTO	Rest of Central and South America	GUY	Rest of Central and South America	562.489
TTO	Rest of Central and South America	MEX	MEX	189.164
TTO	Rest of Central and South America	PER	Rest of Central and South America	178.303
TTO	Rest of Central and South America	PRY	Rest of Central and South America	64.3488
TTO	Rest of Central and South America	URY	Rest of Central and South America	784.18
TTO	Rest of Central and South America	IRL	Rest of Europe	73.571
TTO	Rest of Central and South America	AUS	AUS	7100.93
TTO	Rest of Central and South America	NZL	Rest of Oceania	878.777
TTO	Rest of Central and South America	KAZ	Rest of Russia and Central Asia	1047.96
TTO	Rest of Central and South America	VNM	Rest of South and Southeast Asia	156.675
TTO	Rest of Central and South America	NAM	Rest of Sub-Sahara Africa	114.32
TTO	Rest of Central and South America	CAN	CAN	382.975
TTO	Rest of Central and South America	USA	USA	7791.77
URY	Rest of Central and South America	ARG	ARG	1569.09
URY	Rest of Central and South America	BRA	BRA	1276.96
URY	Rest of Central and South America	PRY	Rest of Central and South America	611.311
URY	Rest of Central and South America	FRA	FRA	61.5299
URY	Rest of Central and South America	AUS	AUS	67.2127
URY	Rest of Central and South America	KAZ	Rest of Russia and Central Asia	109.081
URY	Rest of Central and South America	IND	IND	120.37
URY	Rest of Central and South America	THA	Rest of South and Southeast Asia	345.324
URY	Rest of Central and South America	USA	USA	97.0829
VCT	Rest of Central and South America	ARG	ARG	106.502
VCT	Rest of Central and South America	BRA	BRA	122.491
VCT	Rest of Central and South America	PER	Rest of Central and South America	78.9945
VCT	Rest of Central and South America	AUS	AUS	153.985
VCT	Rest of Central and South America	USA	USA	788.742
VEN	Rest of Central and South America	ARG	ARG	40920.3
VEN	Rest of Central and South America	BOL	Rest of Central and South America	21640.9
VEN	Rest of Central and South America	BRA	BRA	163292
VEN	Rest of Central and South America	CHL	Rest of Central and South America	3453.16
VEN	Rest of Central and South America	COL	Rest of Central and South America	253.833
VEN	Rest of Central and South America	ECU	Rest of Central and South America	1164.18
VEN	Rest of Central and South America	GUY	Rest of Central and South America	771.445
VEN	Rest of Central and South America	HND	Rest of Central and South America	161.771
VEN	Rest of Central and South America	MEX	MEX	5200.14
VEN	Rest of Central and South America	NIC	Rest of Central and South America	10478.6
VEN	Rest of Central and South America	PER	Rest of Central and South America	250.656
VEN	Rest of Central and South America	PRY	Rest of Central and South America	18101.3
VEN	Rest of Central and South America	URY	Rest of Central and South America	12026.5
VEN	Rest of Central and South America	CHN	CHN	1228.45
VEN	Rest of Central and South America	AUT	Rest of Europe	61.209
VEN	Rest of Central and South America	BLR	Rest of Europe	1621.97
VEN	Rest of Central and South America	DNK	Rest of Europe	122.704
VEN	Rest of Central and South America	ESP	Rest of Europe	171.257
VEN	Rest of Central and South America	FRA	FRA	283.075
VEN	Rest of Central and South America	GBR	Rest of Europe	60.1696
VEN	Rest of Central and South America	HUN	Rest of Europe	75.2044
VEN	Rest of Central and South America	IRL	Rest of Europe	292.102
VEN	Rest of Central and South America	ITA	Rest of Europe	120.196
VEN	Rest of Central and South America	LTU	Rest of Europe	254.674
VEN	Rest of Central and South America	POL	Rest of Europe	214.181
VEN	Rest of Central and South America	ROU	Rest of Europe	572.499
VEN	Rest of Central and South America	SRB	Rest of Europe	192.832
VEN	Rest of Central and South America	SVK	Rest of Europe	89.5178
VEN	Rest of Central and South America	SWE	Rest of Europe	101.249
VEN	Rest of Central and South America	UKR	Rest of Europe	477.857
VEN	Rest of Central and South America	TUR	Rest of MENA	521.751
VEN	Rest of Central and South America	AUS	AUS	4655.22
VEN	Rest of Central and South America	NZL	Rest of Oceania	6171.24
VEN	Rest of Central and South America	KAZ	Rest of Russia and Central Asia	8246.55
VEN	Rest of Central and South America	RUS	RUS	177.215
VEN	Rest of Central and South America	IDN	Rest of South and Southeast Asia	211.18
VEN	Rest of Central and South America	IND	IND	350.088
VEN	Rest of Central and South America	MMR	Rest of South and Southeast Asia	471.191
VEN	Rest of Central and South America	MYS	Rest of South and Southeast Asia	169.247
VEN	Rest of Central and South America	PAK	Rest of South and Southeast Asia	473.948
VEN	Rest of Central and South America	THA	Rest of South and Southeast Asia	1189.68
VEN	Rest of Central and South America	CAF	Rest of Sub-Sahara Africa	375.861
VEN	Rest of Central and South America	GIN	Rest of Sub-Sahara Africa	389.87
VEN	Rest of Central and South America	MLI	Rest of Sub-Sahara Africa	1872.89
VEN	Rest of Central and South America	NAM	Rest of Sub-Sahara Africa	21544
VEN	Rest of Central and South America	TCD	Rest of Sub-Sahara Africa	1113.8
VEN	Rest of Central and South America	ZAF	ZAF	216.116
VEN	Rest of Central and South America	CAN	CAN	33179.8
VEN	Rest of Central and South America	USA	USA	54342.7
CHN	CHN	ARG	ARG	230359
CHN	CHN	BOL	Rest of Central and South America	4561.54
CHN	CHN	BRA	BRA	370471
CHN	CHN	CHL	Rest of Central and South America	1984.41
CHN	CHN	COL	Rest of Central and South America	127.026
CHN	CHN	CRI	Rest of Central and South America	259.356
CHN	CHN	ECU	Rest of Central and South America	167.921
CHN	CHN	GTM	Rest of Central and South America	74.6004
CHN	CHN	MEX	MEX	3491.82
CHN	CHN	NIC	Rest of Central and South America	89.9484
CHN	CHN	PRY	Rest of Central and South America	12019.1
CHN	CHN	URY	Rest of Central and South America	53451.2
CHN	CHN	KOR	KOR	152.505
CHN	CHN	AUT	Rest of Europe	154.679
CHN	CHN	BEL	Rest of Europe	259.159
CHN	CHN	BGR	Rest of Europe	549.059
CHN	CHN	BLR	Rest of Europe	1160.29
CHN	CHN	CHE	Rest of Europe	151.191
CHN	CHN	CZE	Rest of Europe	777.36
CHN	CHN	DEU	DEU	7521.64
CHN	CHN	DNK	Rest of Europe	9964.84
CHN	CHN	ESP	Rest of Europe	10727.3
CHN	CHN	FIN	Rest of Europe	669.404
CHN	CHN	FRA	FRA	10436.2
CHN	CHN	GBR	Rest of Europe	2193.24
CHN	CHN	GRC	Rest of Europe	160.582
CHN	CHN	HRV	Rest of Europe	73.665
CHN	CHN	HUN	Rest of Europe	698.295
CHN	CHN	IRL	Rest of Europe	2273.52
CHN	CHN	ISL	Rest of Europe	386.429
CHN	CHN	ITA	Rest of Europe	839.311
CHN	CHN	LTU	Rest of Europe	691.397
CHN	CHN	LVA	Rest of Europe	392.201
CHN	CHN	MDA	Rest of Europe	151.436
CHN	CHN	NLD	Rest of Europe	668.678
CHN	CHN	NOR	Rest of Europe	484.953
CHN	CHN	POL	Rest of Europe	3866.07
CHN	CHN	PRT	Rest of Europe	364.354
CHN	CHN	ROU	Rest of Europe	2067.6
CHN	CHN	SRB	Rest of Europe	482.413
CHN	CHN	SVK	Rest of Europe	253.245
CHN	CHN	SWE	Rest of Europe	578.919
CHN	CHN	UKR	Rest of Europe	3327
CHN	CHN	IRQ	Rest of MENA	166.575
CHN	CHN	SAU	Rest of MENA	246.595
CHN	CHN	TUN	Rest of MENA	300.681
CHN	CHN	TUR	Rest of MENA	220.621
CHN	CHN	AUS	AUS	1.65585e+06
CHN	CHN	NZL	Rest of Oceania	44083.6
CHN	CHN	SLB	Rest of Oceania	72.7568
CHN	CHN	VUT	Rest of Oceania	100.331
CHN	CHN	KAZ	Rest of Russia and Central Asia	21592.3
CHN	CHN	KGZ	Rest of Russia and Central Asia	70.4115
CHN	CHN	MNG	Rest of Russia and Central Asia	477280
CHN	CHN	RUS	RUS	1337.19
CHN	CHN	UZB	Rest of Russia and Central Asia	65.1605
CHN	CHN	AFG	Rest of South and Southeast Asia	62.3219
CHN	CHN	BGD	Rest of South and Southeast Asia	554.061
CHN	CHN	IDN	Rest of South and Southeast Asia	25878.5
CHN	CHN	IND	IND	31625.1
CHN	CHN	IRN	IRN	2507.14
CHN	CHN	KHM	Rest of South and Southeast Asia	133.559
CHN	CHN	LAO	Rest of South and Southeast Asia	563.497
CHN	CHN	LKA	Rest of South and Southeast Asia	68.7548
CHN	CHN	MMR	Rest of South and Southeast Asia	9305.27
CHN	CHN	MYS	Rest of South and Southeast Asia	20270.9
CHN	CHN	PAK	Rest of South and Southeast Asia	940.278
CHN	CHN	PHL	Rest of South and Southeast Asia	21410.2
CHN	CHN	THA	Rest of South and Southeast Asia	85853.7
CHN	CHN	VNM	Rest of South and Southeast Asia	27283.3
CHN	CHN	BFA	Rest of Sub-Sahara Africa	150.947
CHN	CHN	BWA	Rest of Sub-Sahara Africa	86.7327
CHN	CHN	CAF	Rest of Sub-Sahara Africa	100.726
CHN	CHN	CIV	Rest of Sub-Sahara Africa	205.618
CHN	CHN	ETH	Rest of Sub-Sahara Africa	11781.4
CHN	CHN	GIN	Rest of Sub-Sahara Africa	104.482
CHN	CHN	KEN	Rest of Sub-Sahara Africa	5444.5
CHN	CHN	MDG	Rest of Sub-Sahara Africa	66.0521
CHN	CHN	MLI	Rest of Sub-Sahara Africa	2604.11
CHN	CHN	MOZ	Rest of Sub-Sahara Africa	1989.85
CHN	CHN	NAM	Rest of Sub-Sahara Africa	8450.32
CHN	CHN	NER	Rest of Sub-Sahara Africa	225.221
CHN	CHN	NGA	Rest of Sub-Sahara Africa	1499.69
CHN	CHN	SDN	Rest of Sub-Sahara Africa	14200
CHN	CHN	SEN	Rest of Sub-Sahara Africa	1094.64
CHN	CHN	TCD	Rest of Sub-Sahara Africa	298.648
CHN	CHN	TGO	Rest of Sub-Sahara Africa	76.0654
CHN	CHN	TZA	Rest of Sub-Sahara Africa	3281.68
CHN	CHN	UGA	Rest of Sub-Sahara Africa	532.369
CHN	CHN	ZAF	ZAF	423.146
CHN	CHN	CAN	CAN	142038
CHN	CHN	USA	USA	588352
HKG	Rest of East Asia	ARG	ARG	21192.7
HKG	Rest of East Asia	BOL	Rest of Central and South America	139.963
HKG	Rest of East Asia	BRA	BRA	82157
HKG	Rest of East Asia	CHL	Rest of Central and South America	1144.5
HKG	Rest of East Asia	COL	Rest of Central and South America	138.296
HKG	Rest of East Asia	MEX	MEX	1234.58
HKG	Rest of East Asia	NIC	Rest of Central and South America	307.879
HKG	Rest of East Asia	PAN	Rest of Central and South America	144.458
HKG	Rest of East Asia	PRY	Rest of Central and South America	2508.16
HKG	Rest of East Asia	URY	Rest of Central and South America	4733.64
HKG	Rest of East Asia	CHN	CHN	56102.4
HKG	Rest of East Asia	JPN	JPN	427.497
HKG	Rest of East Asia	AUT	Rest of Europe	64.3271
HKG	Rest of East Asia	BEL	Rest of Europe	81.3295
HKG	Rest of East Asia	BGR	Rest of Europe	458.301
HKG	Rest of East Asia	BLR	Rest of Europe	1373.48
HKG	Rest of East Asia	CHE	Rest of Europe	67.6075
HKG	Rest of East Asia	CZE	Rest of Europe	171.325
HKG	Rest of East Asia	DEU	DEU	4620.6
HKG	Rest of East Asia	DNK	Rest of Europe	841.138
HKG	Rest of East Asia	ESP	Rest of Europe	4577.11
HKG	Rest of East Asia	FIN	Rest of Europe	203.313
HKG	Rest of East Asia	FRA	FRA	2517.56
HKG	Rest of East Asia	GBR	Rest of Europe	1619.38
HKG	Rest of East Asia	GRC	Rest of Europe	163.639
HKG	Rest of East Asia	HUN	Rest of Europe	763.439
HKG	Rest of East Asia	IRL	Rest of Europe	902.39
HKG	Rest of East Asia	ISL	Rest of Europe	236.687
HKG	Rest of East Asia	ITA	Rest of Europe	818.646
HKG	Rest of East Asia	LTU	Rest of Europe	217.732
HKG	Rest of East Asia	LVA	Rest of Europe	88.5549
HKG	Rest of East Asia	NLD	Rest of Europe	557.367
HKG	Rest of East Asia	NOR	Rest of Europe	83.0471
HKG	Rest of East Asia	POL	Rest of Europe	2506.9
HKG	Rest of East Asia	ROU	Rest of Europe	652.35
HKG	Rest of East Asia	SRB	Rest of Europe	71.6452
HKG	Rest of East Asia	SVK	Rest of Europe	73.8066
HKG	Rest of East Asia	UKR	Rest of Europe	962.109
HKG	Rest of East Asia	TUN	Rest of MENA	76.717
HKG	Rest of East Asia	TUR	Rest of MENA	623.316
HKG	Rest of East Asia	AUS	AUS	123099
HKG	Rest of East Asia	NZL	Rest of Oceania	5387.34
HKG	Rest of East Asia	KAZ	Rest of Russia and Central Asia	7784.14
HKG	Rest of East Asia	MNG	Rest of Russia and Central Asia	2812.17
HKG	Rest of East Asia	RUS	RUS	652.532
HKG	Rest of East Asia	IDN	Rest of South and Southeast Asia	291.771
HKG	Rest of East Asia	IND	IND	2128.84
HKG	Rest of East Asia	IRN	IRN	1279.49
HKG	Rest of East Asia	MYS	Rest of South and Southeast Asia	249.302
HKG	Rest of East Asia	PAK	Rest of South and Southeast Asia	835.709
HKG	Rest of East Asia	PHL	Rest of South and Southeast Asia	354.327
HKG	Rest of East Asia	THA	Rest of South and Southeast Asia	30894.9
HKG	Rest of East Asia	VNM	Rest of South and Southeast Asia	5586.38
HKG	Rest of East Asia	BWA	Rest of Sub-Sahara Africa	325.104
HKG	Rest of East Asia	CIV	Rest of Sub-Sahara Africa	267.585
HKG	Rest of East Asia	KEN	Rest of Sub-Sahara Africa	210.045
HKG	Rest of East Asia	MLI	Rest of Sub-Sahara Africa	94.3395
HKG	Rest of East Asia	NAM	Rest of Sub-Sahara Africa	2025.27
HKG	Rest of East Asia	SDN	Rest of Sub-Sahara Africa	61.8937
HKG	Rest of East Asia	TZA	Rest of Sub-Sahara Africa	176.229
HKG	Rest of East Asia	ZAF	ZAF	183.638
HKG	Rest of East Asia	CAN	CAN	9569.9
HKG	Rest of East Asia	USA	USA	54400.2
JPN	JPN	ARG	ARG	35653.7
JPN	JPN	BOL	Rest of Central and South America	885.481
JPN	JPN	BRA	BRA	53120.8
JPN	JPN	CHL	Rest of Central and South America	3163.29
JPN	JPN	COL	Rest of Central and South America	186.522
JPN	JPN	ECU	Rest of Central and South America	799.595
JPN	JPN	GTM	Rest of Central and South America	684.529
JPN	JPN	MEX	MEX	20898.1
JPN	JPN	NIC	Rest of Central and South America	655.724
JPN	JPN	PRY	Rest of Central and South America	2752.58
JPN	JPN	URY	Rest of Central and South America	6231.07
JPN	JPN	CHN	CHN	56254.2
JPN	JPN	KOR	KOR	156.803
JPN	JPN	TWN	Rest of East Asia	222.951
JPN	JPN	AUT	Rest of Europe	419.242
JPN	JPN	BEL	Rest of Europe	80.7805
JPN	JPN	BGR	Rest of Europe	2651.15
JPN	JPN	BLR	Rest of Europe	5377.39
JPN	JPN	CHE	Rest of Europe	74.4169
JPN	JPN	CZE	Rest of Europe	466.024
JPN	JPN	DEU	DEU	4131.34
JPN	JPN	DNK	Rest of Europe	6416.3
JPN	JPN	ESP	Rest of Europe	4313.24
JPN	JPN	FIN	Rest of Europe	529.558
JPN	JPN	FRA	FRA	3969.51
JPN	JPN	GBR	Rest of Europe	1319.55
JPN	JPN	GRC	Rest of Europe	599.124
JPN	JPN	HUN	Rest of Europe	3805.11
JPN	JPN	IRL	Rest of Europe	251.329
JPN	JPN	ISL	Rest of Europe	1805.8
JPN	JPN	ITA	Rest of Europe	4220.12
JPN	JPN	LTU	Rest of Europe	428.102
JPN	JPN	LVA	Rest of Europe	349.366
JPN	JPN	MDA	Rest of Europe	225.528
JPN	JPN	MKD	Rest of Europe	65.3299
JPN	JPN	NLD	Rest of Europe	272.024
JPN	JPN	NOR	Rest of Europe	131.714
JPN	JPN	POL	Rest of Europe	3884.11
JPN	JPN	PRT	Rest of Europe	94.3962
JPN	JPN	ROU	Rest of Europe	1131.35
JPN	JPN	SRB	Rest of Europe	581.19
JPN	JPN	SVK	Rest of Europe	438.822
JPN	JPN	SWE	Rest of Europe	290.891
JPN	JPN	UKR	Rest of Europe	7752.61
JPN	JPN	EGY	EGY	94.2581
JPN	JPN	MAR	Rest of MENA	326.712
JPN	JPN	SAU	Rest of MENA	173.292
JPN	JPN	TUN	Rest of MENA	483.579
JPN	JPN	TUR	Rest of MENA	2788.52
JPN	JPN	AUS	AUS	2.64722e+06
JPN	JPN	NZL	Rest of Oceania	20932.1
JPN	JPN	KAZ	Rest of Russia and Central Asia	57955.2
JPN	JPN	MNG	Rest of Russia and Central Asia	1607.98
JPN	JPN	RUS	RUS	6203.02
JPN	JPN	TJK	Rest of Russia and Central Asia	147.912
JPN	JPN	TKM	Rest of Russia and Central Asia	348.613
JPN	JPN	AFG	Rest of South and Southeast Asia	67.5535
JPN	JPN	IDN	Rest of South and Southeast Asia	3639.04
JPN	JPN	IND	IND	63302.2
JPN	JPN	IRN	IRN	290.661
JPN	JPN	KHM	Rest of South and Southeast Asia	130.895
JPN	JPN	LAO	Rest of South and Southeast Asia	73.6305
JPN	JPN	MMR	Rest of South and Southeast Asia	1827.02
JPN	JPN	MYS	Rest of South and Southeast Asia	1832.28
JPN	JPN	PAK	Rest of South and Southeast Asia	1249.05
JPN	JPN	PHL	Rest of South and Southeast Asia	5997.52
JPN	JPN	THA	Rest of South and Southeast Asia	40286.5
JPN	JPN	VNM	Rest of South and Southeast Asia	4514.35
JPN	JPN	BEN	Rest of Sub-Sahara Africa	116.129
JPN	JPN	BFA	Rest of Sub-Sahara Africa	2045.46
JPN	JPN	CIV	Rest of Sub-Sahara Africa	731.791
JPN	JPN	GNB	Rest of Sub-Sahara Africa	72.0207
JPN	JPN	KEN	Rest of Sub-Sahara Africa	84.8898
JPN	JPN	MDG	Rest of Sub-Sahara Africa	160.126
JPN	JPN	MLI	Rest of Sub-Sahara Africa	116.607
JPN	JPN	MOZ	Rest of Sub-Sahara Africa	78.2801
JPN	JPN	NAM	Rest of Sub-Sahara Africa	2202.22
JPN	JPN	NER	Rest of Sub-Sahara Africa	62.2323
JPN	JPN	NGA	Rest of Sub-Sahara Africa	3362.25
JPN	JPN	SDN	Rest of Sub-Sahara Africa	228.644
JPN	JPN	SEN	Rest of Sub-Sahara Africa	82.1624
JPN	JPN	TCD	Rest of Sub-Sahara Africa	69.1916
JPN	JPN	TZA	Rest of Sub-Sahara Africa	1370.98
JPN	JPN	UGA	Rest of Sub-Sahara Africa	357.351
JPN	JPN	ZAF	ZAF	1251.1
JPN	JPN	CAN	CAN	196172
JPN	JPN	USA	USA	595703
KOR	KOR	ARG	ARG	23905.6
KOR	KOR	BOL	Rest of Central and South America	437.624
KOR	KOR	BRA	BRA	41637.1
KOR	KOR	CHL	Rest of Central and South America	3611.52
KOR	KOR	COL	Rest of Central and South America	61.3682
KOR	KOR	ECU	Rest of Central and South America	277.853
KOR	KOR	MEX	MEX	7687.08
KOR	KOR	NIC	Rest of Central and South America	596.908
KOR	KOR	PRY	Rest of Central and South America	2156.63
KOR	KOR	URY	Rest of Central and South America	4691.26
KOR	KOR	CHN	CHN	24497.8
KOR	KOR	AUT	Rest of Europe	570.886
KOR	KOR	BEL	Rest of Europe	65.6915
KOR	KOR	BGR	Rest of Europe	7386
KOR	KOR	BLR	Rest of Europe	2519.61
KOR	KOR	CHE	Rest of Europe	61.0179
KOR	KOR	CZE	Rest of Europe	281.298
KOR	KOR	DEU	DEU	2625.04
KOR	KOR	DNK	Rest of Europe	2166
KOR	KOR	ESP	Rest of Europe	3574.65
KOR	KOR	FIN	Rest of Europe	700.656
KOR	KOR	FRA	FRA	2606.7
KOR	KOR	GBR	Rest of Europe	337.396
KOR	KOR	GRC	Rest of Europe	68.9642
KOR	KOR	HUN	Rest of Europe	4193.23
KOR	KOR	IRL	Rest of Europe	90.141
KOR	KOR	ISL	Rest of Europe	130.332
KOR	KOR	ITA	Rest of Europe	716.071
KOR	KOR	LTU	Rest of Europe	174.879
KOR	KOR	LVA	Rest of Europe	159.209
KOR	KOR	MDA	Rest of Europe	99.4975
KOR	KOR	NLD	Rest of Europe	84.8212
KOR	KOR	POL	Rest of Europe	1696.15
KOR	KOR	ROU	Rest of Europe	8263.57
KOR	KOR	SRB	Rest of Europe	2026.4
KOR	KOR	SVK	Rest of Europe	178.454
KOR	KOR	SWE	Rest of Europe	166.709
KOR	KOR	UKR	Rest of Europe	36048.1
KOR	KOR	EGY	EGY	69.2722
KOR	KOR	MAR	Rest of MENA	63.5062
KOR	KOR	TUR	Rest of MENA	2228.95
KOR	KOR	AUS	AUS	1.13321e+06
KOR	KOR	NZL	Rest of Oceania	15667
KOR	KOR	SLB	Rest of Oceania	66.3627
KOR	KOR	VUT	Rest of Oceania	73.6978
KOR	KOR	KAZ	Rest of Russia and Central Asia	3109.94
KOR	KOR	MNG	Rest of Russia and Central Asia	300.495
KOR	KOR	RUS	RUS	7034.78
KOR	KOR	IDN	Rest of South and Southeast Asia	15935.7
KOR	KOR	IND	IND	35423.7
KOR	KOR	LKA	Rest of South and Southeast Asia	160.666
KOR	KOR	MMR	Rest of South and Southeast Asia	586.703
KOR	KOR	MYS	Rest of South and Southeast Asia	8373.45
KOR	KOR	NPL	Rest of South and Southeast Asia	126.96
KOR	KOR	PAK	Rest of South and Southeast Asia	1304.83
KOR	KOR	PHL	Rest of South and Southeast Asia	27743.7
KOR	KOR	THA	Rest of South and Southeast Asia	11777.8
KOR	KOR	VNM	Rest of South and Southeast Asia	770.824
KOR	KOR	BFA	Rest of Sub-Sahara Africa	89.8473
KOR	KOR	CIV	Rest of Sub-Sahara Africa	200.439
KOR	KOR	ETH	Rest of Sub-Sahara Africa	374.472
KOR	KOR	KEN	Rest of Sub-Sahara Africa	162.397
KOR	KOR	MOZ	Rest of Sub-Sahara Africa	204.482
KOR	KOR	MWI	Rest of Sub-Sahara Africa	78.2013
KOR	KOR	NAM	Rest of Sub-Sahara Africa	815.353
KOR	KOR	NGA	Rest of Sub-Sahara Africa	593.401
KOR	KOR	SDN	Rest of Sub-Sahara Africa	1402.48
KOR	KOR	TZA	Rest of Sub-Sahara Africa	268.283
KOR	KOR	UGA	Rest of Sub-Sahara Africa	225.667
KOR	KOR	ZAF	ZAF	4345.28
KOR	KOR	CAN	CAN	60807.6
KOR	KOR	USA	USA	289735
MAC	Rest of East Asia	ARG	ARG	620.931
MAC	Rest of East Asia	BRA	BRA	2524.31
MAC	Rest of East Asia	URY	Rest of Central and South America	185.917
MAC	Rest of East Asia	CHN	CHN	4388.16
MAC	Rest of East Asia	ESP	Rest of Europe	76.1409
MAC	Rest of East Asia	AUS	AUS	4207.16
MAC	Rest of East Asia	NZL	Rest of Oceania	173.989
MAC	Rest of East Asia	KAZ	Rest of Russia and Central Asia	762.276
MAC	Rest of East Asia	PAK	Rest of South and Southeast Asia	91.6178
MAC	Rest of East Asia	THA	Rest of South and Southeast Asia	1515.24
MAC	Rest of East Asia	VNM	Rest of South and Southeast Asia	218.737
MAC	Rest of East Asia	NAM	Rest of Sub-Sahara Africa	100.11
MAC	Rest of East Asia	CAN	CAN	421.289
MAC	Rest of East Asia	USA	USA	1838.85
TWN	Rest of East Asia	ARG	ARG	12406.3
TWN	Rest of East Asia	BOL	Rest of Central and South America	299.78
TWN	Rest of East Asia	BRA	BRA	42267.9
TWN	Rest of East Asia	CHL	Rest of Central and South America	493.401
TWN	Rest of East Asia	CRI	Rest of Central and South America	73.9495
TWN	Rest of East Asia	MEX	MEX	1685.32
TWN	Rest of East Asia	NIC	Rest of Central and South America	1020.95
TWN	Rest of East Asia	PAN	Rest of Central and South America	1047.92
TWN	Rest of East Asia	PRY	Rest of Central and South America	2055.3
TWN	Rest of East Asia	URY	Rest of Central and South America	1192.89
TWN	Rest of East Asia	CHN	CHN	5776.54
TWN	Rest of East Asia	JPN	JPN	118.439
TWN	Rest of East Asia	KOR	KOR	154.092
TWN	Rest of East Asia	BGR	Rest of Europe	554.331
TWN	Rest of East Asia	BLR	Rest of Europe	494.628
TWN	Rest of East Asia	DEU	DEU	662.129
TWN	Rest of East Asia	DNK	Rest of Europe	117.94
TWN	Rest of East Asia	ESP	Rest of Europe	1002.98
TWN	Rest of East Asia	FRA	FRA	635.161
TWN	Rest of East Asia	GBR	Rest of Europe	371.957
TWN	Rest of East Asia	HUN	Rest of Europe	321.634
TWN	Rest of East Asia	IRL	Rest of Europe	92.2112
TWN	Rest of East Asia	ITA	Rest of Europe	208.097
TWN	Rest of East Asia	LTU	Rest of Europe	86.2703
TWN	Rest of East Asia	LVA	Rest of Europe	65.7478
TWN	Rest of East Asia	POL	Rest of Europe	391.114
TWN	Rest of East Asia	ROU	Rest of Europe	1266.77
TWN	Rest of East Asia	SRB	Rest of Europe	484.61
TWN	Rest of East Asia	UKR	Rest of Europe	1335.41
TWN	Rest of East Asia	EGY	EGY	149.57
TWN	Rest of East Asia	TUR	Rest of MENA	291.649
TWN	Rest of East Asia	AUS	AUS	470665
TWN	Rest of East Asia	NZL	Rest of Oceania	13569.5
TWN	Rest of East Asia	KAZ	Rest of Russia and Central Asia	1491.34
TWN	Rest of East Asia	MNG	Rest of Russia and Central Asia	246.441
TWN	Rest of East Asia	RUS	RUS	1404.39
TWN	Rest of East Asia	BGD	Rest of South and Southeast Asia	137.093
TWN	Rest of East Asia	IDN	Rest of South and Southeast Asia	1901.79
TWN	Rest of East Asia	IND	IND	12555.4
TWN	Rest of East Asia	IRN	IRN	128.235
TWN	Rest of East Asia	LKA	Rest of South and Southeast Asia	223.174
TWN	Rest of East Asia	MMR	Rest of South and Southeast Asia	1222.62
TWN	Rest of East Asia	MYS	Rest of South and Southeast Asia	1055.13
TWN	Rest of East Asia	NPL	Rest of South and Southeast Asia	180.188
TWN	Rest of East Asia	PAK	Rest of South and Southeast Asia	348.546
TWN	Rest of East Asia	PHL	Rest of South and Southeast Asia	2186.04
TWN	Rest of East Asia	THA	Rest of South and Southeast Asia	6105.97
TWN	Rest of East Asia	VNM	Rest of South and Southeast Asia	2730.77
TWN	Rest of East Asia	CIV	Rest of Sub-Sahara Africa	113.031
TWN	Rest of East Asia	KEN	Rest of Sub-Sahara Africa	496.762
TWN	Rest of East Asia	MDG	Rest of Sub-Sahara Africa	88.8725
TWN	Rest of East Asia	NAM	Rest of Sub-Sahara Africa	1402.37
TWN	Rest of East Asia	SDN	Rest of Sub-Sahara Africa	375.796
TWN	Rest of East Asia	TZA	Rest of Sub-Sahara Africa	177.604
TWN	Rest of East Asia	UGA	Rest of Sub-Sahara Africa	63.6376
TWN	Rest of East Asia	CAN	CAN	10677.4
TWN	Rest of East Asia	USA	USA	151822
ALB	Rest of Europe	ARG	ARG	1684.51
ALB	Rest of Europe	BRA	BRA	3031.99
ALB	Rest of Europe	ECU	Rest of Central and South America	63.2872
ALB	Rest of Europe	MEX	MEX	144.986
ALB	Rest of Europe	PRY	Rest of Central and South America	2726.52
ALB	Rest of Europe	URY	Rest of Central and South America	305.45
ALB	Rest of Europe	CHN	CHN	564.609
ALB	Rest of Europe	AUT	Rest of Europe	75.2238
ALB	Rest of Europe	BGR	Rest of Europe	8576.93
ALB	Rest of Europe	DEU	DEU	249.613
ALB	Rest of Europe	ESP	Rest of Europe	83.2465
ALB	Rest of Europe	FRA	FRA	1344.29
ALB	Rest of Europe	GBR	Rest of Europe	79.4703
ALB	Rest of Europe	GRC	Rest of Europe	1872.52
ALB	Rest of Europe	HRV	Rest of Europe	1196.17
ALB	Rest of Europe	HUN	Rest of Europe	852.738
ALB	Rest of Europe	ITA	Rest of Europe	1857.91
ALB	Rest of Europe	MDA	Rest of Europe	1200.65
ALB	Rest of Europe	MKD	Rest of Europe	1559.53
ALB	Rest of Europe	POL	Rest of Europe	83.447
ALB	Rest of Europe	ROU	Rest of Europe	288.054
ALB	Rest of Europe	SRB	Rest of Europe	1426.4
ALB	Rest of Europe	UKR	Rest of Europe	694.913
ALB	Rest of Europe	EGY	EGY	377.768
ALB	Rest of Europe	TUR	Rest of MENA	1447.46
ALB	Rest of Europe	AUS	AUS	1964.73
ALB	Rest of Europe	NZL	Rest of Oceania	186.281
ALB	Rest of Europe	KAZ	Rest of Russia and Central Asia	3119.59
ALB	Rest of Europe	RUS	RUS	21528.5
ALB	Rest of Europe	IND	IND	216.052
ALB	Rest of Europe	PAK	Rest of South and Southeast Asia	184.359
ALB	Rest of Europe	THA	Rest of South and Southeast Asia	80.1394
ALB	Rest of Europe	VNM	Rest of South and Southeast Asia	366.624
ALB	Rest of Europe	MLI	Rest of Sub-Sahara Africa	286.967
ALB	Rest of Europe	NAM	Rest of Sub-Sahara Africa	3320.12
ALB	Rest of Europe	TCD	Rest of Sub-Sahara Africa	170.073
ALB	Rest of Europe	CAN	CAN	293.637
ALB	Rest of Europe	USA	USA	1586.42
ARM	Rest of Europe	ARG	ARG	232.542
ARM	Rest of Europe	BRA	BRA	2271.26
ARM	Rest of Europe	PRY	Rest of Central and South America	250.19
ARM	Rest of Europe	URY	Rest of Central and South America	65.079
ARM	Rest of Europe	CHN	CHN	714.365
ARM	Rest of Europe	BLR	Rest of Europe	185.951
ARM	Rest of Europe	DEU	DEU	76.7754
ARM	Rest of Europe	ESP	Rest of Europe	63.4585
ARM	Rest of Europe	FRA	FRA	143.925
ARM	Rest of Europe	GBR	Rest of Europe	120.119
ARM	Rest of Europe	GEO	Rest of Europe	1075.2
ARM	Rest of Europe	ITA	Rest of Europe	456.122
ARM	Rest of Europe	UKR	Rest of Europe	1915.37
ARM	Rest of Europe	TUR	Rest of MENA	213.815
ARM	Rest of Europe	AUS	AUS	4095.79
ARM	Rest of Europe	NZL	Rest of Oceania	136.025
ARM	Rest of Europe	KAZ	Rest of Russia and Central Asia	10273.3
ARM	Rest of Europe	RUS	RUS	41820.8
ARM	Rest of Europe	IND	IND	3147.96
ARM	Rest of Europe	IRN	IRN	1273.03
ARM	Rest of Europe	PAK	Rest of South and Southeast Asia	517.388
ARM	Rest of Europe	THA	Rest of South and Southeast Asia	644.968
ARM	Rest of Europe	VNM	Rest of South and Southeast Asia	178.056
ARM	Rest of Europe	KEN	Rest of Sub-Sahara Africa	69.3095
ARM	Rest of Europe	NAM	Rest of Sub-Sahara Africa	190.935
ARM	Rest of Europe	SDN	Rest of Sub-Sahara Africa	91.3282
ARM	Rest of Europe	CAN	CAN	1019.99
ARM	Rest of Europe	USA	USA	2089.75
AUT	Rest of Europe	ARG	ARG	8356.32
AUT	Rest of Europe	BOL	Rest of Central and South America	80.4422
AUT	Rest of Europe	BRA	BRA	9467.04
AUT	Rest of Europe	CHL	Rest of Central and South America	67.9239
AUT	Rest of Europe	COL	Rest of Central and South America	161.911
AUT	Rest of Europe	ECU	Rest of Central and South America	148.501
AUT	Rest of Europe	MEX	MEX	954.114
AUT	Rest of Europe	PRY	Rest of Central and South America	1580.92
AUT	Rest of Europe	URY	Rest of Central and South America	1365.58
AUT	Rest of Europe	CHN	CHN	1454.68
AUT	Rest of Europe	BEL	Rest of Europe	299.604
AUT	Rest of Europe	BGR	Rest of Europe	468.4
AUT	Rest of Europe	BIH	Rest of Europe	72.8724
AUT	Rest of Europe	BLR	Rest of Europe	883.034
AUT	Rest of Europe	CHE	Rest of Europe	165.367
AUT	Rest of Europe	CZE	Rest of Europe	6948.44
AUT	Rest of Europe	DEU	DEU	18862.6
AUT	Rest of Europe	DNK	Rest of Europe	1043.49
AUT	Rest of Europe	ESP	Rest of Europe	1987.88
AUT	Rest of Europe	EST	Rest of Europe	83.0834
AUT	Rest of Europe	FIN	Rest of Europe	105.95
AUT	Rest of Europe	FRA	FRA	3248.78
AUT	Rest of Europe	GBR	Rest of Europe	1080.32
AUT	Rest of Europe	GRC	Rest of Europe	350.906
AUT	Rest of Europe	HUN	Rest of Europe	14811.1
AUT	Rest of Europe	IRL	Rest of Europe	348.53
AUT	Rest of Europe	ISL	Rest of Europe	148.914
AUT	Rest of Europe	ITA	Rest of Europe	5361.32
AUT	Rest of Europe	LTU	Rest of Europe	351.911
AUT	Rest of Europe	LVA	Rest of Europe	229.131
AUT	Rest of Europe	NLD	Rest of Europe	723.26
AUT	Rest of Europe	POL	Rest of Europe	3833.03
AUT	Rest of Europe	ROU	Rest of Europe	1887.32
AUT	Rest of Europe	SRB	Rest of Europe	1677.47
AUT	Rest of Europe	SVK	Rest of Europe	8036.46
AUT	Rest of Europe	SVN	Rest of Europe	1104.48
AUT	Rest of Europe	UKR	Rest of Europe	1389.71
AUT	Rest of Europe	MAR	Rest of MENA	111.904
AUT	Rest of Europe	TUN	Rest of MENA	200.122
AUT	Rest of Europe	TUR	Rest of MENA	1851.44
AUT	Rest of Europe	AUS	AUS	4766.23
AUT	Rest of Europe	NZL	Rest of Oceania	398.864
AUT	Rest of Europe	KAZ	Rest of Russia and Central Asia	5239.05
AUT	Rest of Europe	MNG	Rest of Russia and Central Asia	136.885
AUT	Rest of Europe	RUS	RUS	729.765
AUT	Rest of Europe	IDN	Rest of South and Southeast Asia	248.786
AUT	Rest of Europe	IND	IND	1314.88
AUT	Rest of Europe	MYS	Rest of South and Southeast Asia	140.925
AUT	Rest of Europe	PAK	Rest of South and Southeast Asia	166.317
AUT	Rest of Europe	THA	Rest of South and Southeast Asia	1455.86
AUT	Rest of Europe	BWA	Rest of Sub-Sahara Africa	2443.65
AUT	Rest of Europe	CAF	Rest of Sub-Sahara Africa	75.8462
AUT	Rest of Europe	CIV	Rest of Sub-Sahara Africa	144.559
AUT	Rest of Europe	GIN	Rest of Sub-Sahara Africa	78.7415
AUT	Rest of Europe	KEN	Rest of Sub-Sahara Africa	108.562
AUT	Rest of Europe	MLI	Rest of Sub-Sahara Africa	381.474
AUT	Rest of Europe	NAM	Rest of Sub-Sahara Africa	5134.68
AUT	Rest of Europe	NER	Rest of Sub-Sahara Africa	134.887
AUT	Rest of Europe	TCD	Rest of Sub-Sahara Africa	225.508
AUT	Rest of Europe	TZA	Rest of Sub-Sahara Africa	168.214
AUT	Rest of Europe	CAN	CAN	1343.83
AUT	Rest of Europe	USA	USA	5052.86
BEL	Rest of Europe	ARG	ARG	20700.6
BEL	Rest of Europe	BOL	Rest of Central and South America	410.965
BEL	Rest of Europe	BRA	BRA	18466.4
BEL	Rest of Europe	CHL	Rest of Central and South America	157.165
BEL	Rest of Europe	COL	Rest of Central and South America	283.837
BEL	Rest of Europe	CRI	Rest of Central and South America	210.403
BEL	Rest of Europe	ECU	Rest of Central and South America	153.85
BEL	Rest of Europe	GUY	Rest of Central and South America	273.388
BEL	Rest of Europe	MEX	MEX	6442.77
BEL	Rest of Europe	PRY	Rest of Central and South America	1884.29
BEL	Rest of Europe	SUR	Rest of Central and South America	152.188
BEL	Rest of Europe	URY	Rest of Central and South America	2171.2
BEL	Rest of Europe	CHN	CHN	2437.61
BEL	Rest of Europe	AUT	Rest of Europe	603.464
BEL	Rest of Europe	BGR	Rest of Europe	1696.8
BEL	Rest of Europe	BLR	Rest of Europe	690.032
BEL	Rest of Europe	CHE	Rest of Europe	89.1945
BEL	Rest of Europe	CZE	Rest of Europe	1347.69
BEL	Rest of Europe	DEU	DEU	24526.9
BEL	Rest of Europe	DNK	Rest of Europe	1657.33
BEL	Rest of Europe	ESP	Rest of Europe	5427.59
BEL	Rest of Europe	EST	Rest of Europe	428.833
BEL	Rest of Europe	FIN	Rest of Europe	454.878
BEL	Rest of Europe	FRA	FRA	46795
BEL	Rest of Europe	GBR	Rest of Europe	11172.1
BEL	Rest of Europe	GRC	Rest of Europe	236.871
BEL	Rest of Europe	HUN	Rest of Europe	2061.7
BEL	Rest of Europe	IRL	Rest of Europe	3193.98
BEL	Rest of Europe	ISL	Rest of Europe	816.017
BEL	Rest of Europe	ITA	Rest of Europe	4638.24
BEL	Rest of Europe	LTU	Rest of Europe	2288.33
BEL	Rest of Europe	LUX	Rest of Europe	597.026
BEL	Rest of Europe	LVA	Rest of Europe	697.097
BEL	Rest of Europe	NLD	Rest of Europe	4742.24
BEL	Rest of Europe	NOR	Rest of Europe	90.371
BEL	Rest of Europe	POL	Rest of Europe	4390.68
BEL	Rest of Europe	PRT	Rest of Europe	308.756
BEL	Rest of Europe	ROU	Rest of Europe	5270.43
BEL	Rest of Europe	SRB	Rest of Europe	285.444
BEL	Rest of Europe	SVK	Rest of Europe	802.397
BEL	Rest of Europe	SWE	Rest of Europe	391.448
BEL	Rest of Europe	UKR	Rest of Europe	4124.02
BEL	Rest of Europe	EGY	EGY	1016.49
BEL	Rest of Europe	MAR	Rest of MENA	355.568
BEL	Rest of Europe	TUN	Rest of MENA	420.988
BEL	Rest of Europe	TUR	Rest of MENA	1473.29
BEL	Rest of Europe	AUS	AUS	16581.4
BEL	Rest of Europe	NZL	Rest of Oceania	3135.05
BEL	Rest of Europe	KAZ	Rest of Russia and Central Asia	3405.19
BEL	Rest of Europe	MNG	Rest of Russia and Central Asia	1353.89
BEL	Rest of Europe	RUS	RUS	1351.53
BEL	Rest of Europe	IDN	Rest of South and Southeast Asia	2020.58
BEL	Rest of Europe	IND	IND	3649.54
BEL	Rest of Europe	IRN	IRN	333.591
BEL	Rest of Europe	KHM	Rest of South and Southeast Asia	67.5267
BEL	Rest of Europe	MMR	Rest of South and Southeast Asia	149.845
BEL	Rest of Europe	MYS	Rest of South and Southeast Asia	872.309
BEL	Rest of Europe	PAK	Rest of South and Southeast Asia	1673.24
BEL	Rest of Europe	PHL	Rest of South and Southeast Asia	238.094
BEL	Rest of Europe	THA	Rest of South and Southeast Asia	2609.04
BEL	Rest of Europe	VNM	Rest of South and Southeast Asia	259.354
BEL	Rest of Europe	BWA	Rest of Sub-Sahara Africa	10280.7
BEL	Rest of Europe	CAF	Rest of Sub-Sahara Africa	140.777
BEL	Rest of Europe	CIV	Rest of Sub-Sahara Africa	288.678
BEL	Rest of Europe	ETH	Rest of Sub-Sahara Africa	304.544
BEL	Rest of Europe	GIN	Rest of Sub-Sahara Africa	146.973
BEL	Rest of Europe	KEN	Rest of Sub-Sahara Africa	631.761
BEL	Rest of Europe	MDG	Rest of Sub-Sahara Africa	242.878
BEL	Rest of Europe	MLI	Rest of Sub-Sahara Africa	721.871
BEL	Rest of Europe	NAM	Rest of Sub-Sahara Africa	11366.7
BEL	Rest of Europe	NER	Rest of Sub-Sahara Africa	274.257
BEL	Rest of Europe	NGA	Rest of Sub-Sahara Africa	128.686
BEL	Rest of Europe	TCD	Rest of Sub-Sahara Africa	419.981
BEL	Rest of Europe	TZA	Rest of Sub-Sahara Africa	537.592
BEL	Rest of Europe	ZAF	ZAF	173.714
BEL	Rest of Europe	CAN	CAN	12096
BEL	Rest of Europe	USA	USA	45250.1
BGR	Rest of Europe	ARG	ARG	3603
BGR	Rest of Europe	BOL	Rest of Central and South America	154.981
BGR	Rest of Europe	BRA	BRA	6613.54
BGR	Rest of Europe	CHL	Rest of Central and South America	82.7717
BGR	Rest of Europe	COL	Rest of Central and South America	61.7846
BGR	Rest of Europe	ECU	Rest of Central and South America	67.5557
BGR	Rest of Europe	MEX	MEX	132.37
BGR	Rest of Europe	PER	Rest of Central and South America	144.38
BGR	Rest of Europe	PRY	Rest of Central and South America	394.783
BGR	Rest of Europe	URY	Rest of Central and South America	490.643
BGR	Rest of Europe	CHN	CHN	263.504
BGR	Rest of Europe	AUT	Rest of Europe	768.865
BGR	Rest of Europe	BEL	Rest of Europe	109.56
BGR	Rest of Europe	BLR	Rest of Europe	184.936
BGR	Rest of Europe	CZE	Rest of Europe	457.147
BGR	Rest of Europe	DEU	DEU	3533.5
BGR	Rest of Europe	DNK	Rest of Europe	542.264
BGR	Rest of Europe	ESP	Rest of Europe	4099.62
BGR	Rest of Europe	FRA	FRA	2943.45
BGR	Rest of Europe	GBR	Rest of Europe	587.873
BGR	Rest of Europe	GRC	Rest of Europe	1541.37
BGR	Rest of Europe	HUN	Rest of Europe	2275.77
BGR	Rest of Europe	IRL	Rest of Europe	187.681
BGR	Rest of Europe	ITA	Rest of Europe	615.583
BGR	Rest of Europe	LTU	Rest of Europe	148.935
BGR	Rest of Europe	MDA	Rest of Europe	71.1434
BGR	Rest of Europe	MKD	Rest of Europe	339.477
BGR	Rest of Europe	NLD	Rest of Europe	308.474
BGR	Rest of Europe	POL	Rest of Europe	5178.82
BGR	Rest of Europe	ROU	Rest of Europe	6731.29
BGR	Rest of Europe	SRB	Rest of Europe	800.224
BGR	Rest of Europe	SVK	Rest of Europe	267.566
BGR	Rest of Europe	SWE	Rest of Europe	79.0916
BGR	Rest of Europe	UKR	Rest of Europe	554.181
BGR	Rest of Europe	EGY	EGY	66.5778
BGR	Rest of Europe	TUR	Rest of MENA	724.795
BGR	Rest of Europe	AUS	AUS	8929.61
BGR	Rest of Europe	NZL	Rest of Oceania	205.553
BGR	Rest of Europe	KAZ	Rest of Russia and Central Asia	600.83
BGR	Rest of Europe	MNG	Rest of Russia and Central Asia	91.6051
BGR	Rest of Europe	RUS	RUS	203.904
BGR	Rest of Europe	IDN	Rest of South and Southeast Asia	66.243
BGR	Rest of Europe	IND	IND	799.749
BGR	Rest of Europe	IRN	IRN	402.627
BGR	Rest of Europe	LKA	Rest of South and Southeast Asia	133.967
BGR	Rest of Europe	MMR	Rest of South and Southeast Asia	84.6224
BGR	Rest of Europe	MYS	Rest of South and Southeast Asia	76.191
BGR	Rest of Europe	BWA	Rest of Sub-Sahara Africa	566.158
BGR	Rest of Europe	KEN	Rest of Sub-Sahara Africa	253.792
BGR	Rest of Europe	MLI	Rest of Sub-Sahara Africa	116.003
BGR	Rest of Europe	MRT	Rest of Sub-Sahara Africa	63.8353
BGR	Rest of Europe	NAM	Rest of Sub-Sahara Africa	1399.61
BGR	Rest of Europe	UGA	Rest of Sub-Sahara Africa	64.6571
BGR	Rest of Europe	CAN	CAN	921.384
BGR	Rest of Europe	USA	USA	2906.12
BIH	Rest of Europe	ARG	ARG	3432.85
BIH	Rest of Europe	BRA	BRA	3830.28
BIH	Rest of Europe	ECU	Rest of Central and South America	112.884
BIH	Rest of Europe	MEX	MEX	277.457
BIH	Rest of Europe	PRY	Rest of Central and South America	210.702
BIH	Rest of Europe	URY	Rest of Central and South America	544.677
BIH	Rest of Europe	CHN	CHN	64.3947
BIH	Rest of Europe	AUT	Rest of Europe	682.66
BIH	Rest of Europe	BGR	Rest of Europe	94.1912
BIH	Rest of Europe	BLR	Rest of Europe	115.136
BIH	Rest of Europe	CZE	Rest of Europe	315.842
BIH	Rest of Europe	DEU	DEU	1331.59
BIH	Rest of Europe	ESP	Rest of Europe	92.1326
BIH	Rest of Europe	FRA	FRA	303.414
BIH	Rest of Europe	GBR	Rest of Europe	73.6651
BIH	Rest of Europe	GRC	Rest of Europe	62.0114
BIH	Rest of Europe	HRV	Rest of Europe	6858.09
BIH	Rest of Europe	HUN	Rest of Europe	11071.7
BIH	Rest of Europe	IRL	Rest of Europe	70.1985
BIH	Rest of Europe	ITA	Rest of Europe	539.3
BIH	Rest of Europe	MKD	Rest of Europe	473.706
BIH	Rest of Europe	MNE	Rest of Europe	69.0029
BIH	Rest of Europe	NLD	Rest of Europe	67.183
BIH	Rest of Europe	POL	Rest of Europe	1252.32
BIH	Rest of Europe	ROU	Rest of Europe	1286.9
BIH	Rest of Europe	SRB	Rest of Europe	17745.9
BIH	Rest of Europe	SVK	Rest of Europe	347.098
BIH	Rest of Europe	SVN	Rest of Europe	175.515
BIH	Rest of Europe	UKR	Rest of Europe	78.3773
BIH	Rest of Europe	TUR	Rest of MENA	399.044
BIH	Rest of Europe	AUS	AUS	6364.82
BIH	Rest of Europe	NZL	Rest of Oceania	169.236
BIH	Rest of Europe	KAZ	Rest of Russia and Central Asia	4290.19
BIH	Rest of Europe	RUS	RUS	79.637
BIH	Rest of Europe	IND	IND	302.476
BIH	Rest of Europe	THA	Rest of South and Southeast Asia	77.5496
BIH	Rest of Europe	VNM	Rest of South and Southeast Asia	167.431
BIH	Rest of Europe	BWA	Rest of Sub-Sahara Africa	208.63
BIH	Rest of Europe	CAF	Rest of Sub-Sahara Africa	89.1723
BIH	Rest of Europe	GIN	Rest of Sub-Sahara Africa	92.5984
BIH	Rest of Europe	MLI	Rest of Sub-Sahara Africa	452.28
BIH	Rest of Europe	NAM	Rest of Sub-Sahara Africa	5334.38
BIH	Rest of Europe	TCD	Rest of Sub-Sahara Africa	265.906
BIH	Rest of Europe	CAN	CAN	674.194
BIH	Rest of Europe	USA	USA	2074.76
BLR	Rest of Europe	ARG	ARG	5956.7
BLR	Rest of Europe	BRA	BRA	1203
BLR	Rest of Europe	ECU	Rest of Central and South America	122.385
BLR	Rest of Europe	PRY	Rest of Central and South America	188.279
BLR	Rest of Europe	URY	Rest of Central and South America	61.6613
BLR	Rest of Europe	CHN	CHN	81.1219
BLR	Rest of Europe	BGR	Rest of Europe	86.8363
BLR	Rest of Europe	CZE	Rest of Europe	60.9796
BLR	Rest of Europe	DEU	DEU	928.955
BLR	Rest of Europe	DNK	Rest of Europe	214.944
BLR	Rest of Europe	ESP	Rest of Europe	349.617
BLR	Rest of Europe	FRA	FRA	481.187
BLR	Rest of Europe	GBR	Rest of Europe	64.5993
BLR	Rest of Europe	GEO	Rest of Europe	65.8878
BLR	Rest of Europe	HUN	Rest of Europe	255.122
BLR	Rest of Europe	ITA	Rest of Europe	86.2567
BLR	Rest of Europe	LTU	Rest of Europe	766.214
BLR	Rest of Europe	MDA	Rest of Europe	1681.57
BLR	Rest of Europe	POL	Rest of Europe	5973.5
BLR	Rest of Europe	ROU	Rest of Europe	190.428
BLR	Rest of Europe	UKR	Rest of Europe	26774.5
BLR	Rest of Europe	EGY	EGY	93.2308
BLR	Rest of Europe	MAR	Rest of MENA	68.4903
BLR	Rest of Europe	TUR	Rest of MENA	95.8481
BLR	Rest of Europe	AUS	AUS	813.053
BLR	Rest of Europe	NZL	Rest of Oceania	74.4806
BLR	Rest of Europe	KAZ	Rest of Russia and Central Asia	603.066
BLR	Rest of Europe	RUS	RUS	11675.1
BLR	Rest of Europe	KHM	Rest of South and Southeast Asia	122.755
BLR	Rest of Europe	PAK	Rest of South and Southeast Asia	2250.63
BLR	Rest of Europe	THA	Rest of South and Southeast Asia	340.242
BLR	Rest of Europe	VNM	Rest of South and Southeast Asia	555.328
BLR	Rest of Europe	TZA	Rest of Sub-Sahara Africa	99.0861
BLR	Rest of Europe	CAN	CAN	403
BLR	Rest of Europe	USA	USA	2605.46
CHE	Rest of Europe	ARG	ARG	8975.92
CHE	Rest of Europe	BRA	BRA	17102
CHE	Rest of Europe	CHL	Rest of Central and South America	168.693
CHE	Rest of Europe	COL	Rest of Central and South America	76.0619
CHE	Rest of Europe	ECU	Rest of Central and South America	127.836
CHE	Rest of Europe	MEX	MEX	2804.16
CHE	Rest of Europe	PRY	Rest of Central and South America	3858.57
CHE	Rest of Europe	URY	Rest of Central and South America	2822.92
CHE	Rest of Europe	CHN	CHN	960.289
CHE	Rest of Europe	AUT	Rest of Europe	2303.43
CHE	Rest of Europe	BEL	Rest of Europe	179.464
CHE	Rest of Europe	BGR	Rest of Europe	199.448
CHE	Rest of Europe	BLR	Rest of Europe	401.833
CHE	Rest of Europe	CZE	Rest of Europe	1497.76
CHE	Rest of Europe	DEU	DEU	11765.7
CHE	Rest of Europe	DNK	Rest of Europe	425.677
CHE	Rest of Europe	ESP	Rest of Europe	2900.41
CHE	Rest of Europe	FIN	Rest of Europe	1529.38
CHE	Rest of Europe	FRA	FRA	10934.8
CHE	Rest of Europe	GBR	Rest of Europe	1463.06
CHE	Rest of Europe	GRC	Rest of Europe	256.577
CHE	Rest of Europe	HUN	Rest of Europe	1998.18
CHE	Rest of Europe	IRL	Rest of Europe	926.342
CHE	Rest of Europe	ISL	Rest of Europe	2243.61
CHE	Rest of Europe	ITA	Rest of Europe	5756.23
CHE	Rest of Europe	LTU	Rest of Europe	180.204
CHE	Rest of Europe	LVA	Rest of Europe	92.5962
CHE	Rest of Europe	MDA	Rest of Europe	1863.94
CHE	Rest of Europe	NLD	Rest of Europe	315.542
CHE	Rest of Europe	POL	Rest of Europe	1288.06
CHE	Rest of Europe	ROU	Rest of Europe	730.39
CHE	Rest of Europe	SRB	Rest of Europe	206.893
CHE	Rest of Europe	SVK	Rest of Europe	275.09
CHE	Rest of Europe	SWE	Rest of Europe	73.9032
CHE	Rest of Europe	UKR	Rest of Europe	1081.02
CHE	Rest of Europe	EGY	EGY	375.096
CHE	Rest of Europe	MAR	Rest of MENA	96.926
CHE	Rest of Europe	TUN	Rest of MENA	169.683
CHE	Rest of Europe	TUR	Rest of MENA	1079.68
CHE	Rest of Europe	AUS	AUS	22362.8
CHE	Rest of Europe	NZL	Rest of Oceania	787.004
CHE	Rest of Europe	KAZ	Rest of Russia and Central Asia	7644.94
CHE	Rest of Europe	MNG	Rest of Russia and Central Asia	198.654
CHE	Rest of Europe	RUS	RUS	428.358
CHE	Rest of Europe	IDN	Rest of South and Southeast Asia	326.104
CHE	Rest of Europe	IND	IND	1402.57
CHE	Rest of Europe	MMR	Rest of South and Southeast Asia	66.9983
CHE	Rest of Europe	PAK	Rest of South and Southeast Asia	694.881
CHE	Rest of Europe	PHL	Rest of South and Southeast Asia	82.0983
CHE	Rest of Europe	THA	Rest of South and Southeast Asia	1592.95
CHE	Rest of Europe	BWA	Rest of Sub-Sahara Africa	2205.27
CHE	Rest of Europe	CIV	Rest of Sub-Sahara Africa	196.004
CHE	Rest of Europe	KEN	Rest of Sub-Sahara Africa	67.8424
CHE	Rest of Europe	MDG	Rest of Sub-Sahara Africa	69.7149
CHE	Rest of Europe	MOZ	Rest of Sub-Sahara Africa	189.355
CHE	Rest of Europe	NAM	Rest of Sub-Sahara Africa	1685.15
CHE	Rest of Europe	NER	Rest of Sub-Sahara Africa	389.123
CHE	Rest of Europe	SEN	Rest of Sub-Sahara Africa	223.683
CHE	Rest of Europe	TZA	Rest of Sub-Sahara Africa	728.842
CHE	Rest of Europe	ZAF	ZAF	412.024
CHE	Rest of Europe	CAN	CAN	9203.43
CHE	Rest of Europe	USA	USA	60741.8
CYP	Rest of Europe	ARG	ARG	3484.87
CYP	Rest of Europe	BRA	BRA	772.78
CYP	Rest of Europe	MEX	MEX	153.434
CYP	Rest of Europe	PRY	Rest of Central and South America	100.828
CYP	Rest of Europe	URY	Rest of Central and South America	175.368
CYP	Rest of Europe	BGR	Rest of Europe	2165.18
CYP	Rest of Europe	DEU	DEU	244.33
CYP	Rest of Europe	ESP	Rest of Europe	98.7714
CYP	Rest of Europe	EST	Rest of Europe	136.112
CYP	Rest of Europe	FRA	FRA	1149.88
CYP	Rest of Europe	GBR	Rest of Europe	180.747
CYP	Rest of Europe	GRC	Rest of Europe	691.408
CYP	Rest of Europe	HUN	Rest of Europe	470.925
CYP	Rest of Europe	ITA	Rest of Europe	103.629
CYP	Rest of Europe	ROU	Rest of Europe	4856.38
CYP	Rest of Europe	SRB	Rest of Europe	804.557
CYP	Rest of Europe	SVK	Rest of Europe	77.4667
CYP	Rest of Europe	UKR	Rest of Europe	359.289
CYP	Rest of Europe	TUR	Rest of MENA	1255.11
CYP	Rest of Europe	AUS	AUS	546.575
CYP	Rest of Europe	NZL	Rest of Oceania	628.175
CYP	Rest of Europe	KAZ	Rest of Russia and Central Asia	5670.75
CYP	Rest of Europe	RUS	RUS	2801.65
CYP	Rest of Europe	IND	IND	218.731
CYP	Rest of Europe	PAK	Rest of South and Southeast Asia	67.9517
CYP	Rest of Europe	THA	Rest of South and Southeast Asia	139.839
CYP	Rest of Europe	VNM	Rest of South and Southeast Asia	68.5179
CYP	Rest of Europe	BWA	Rest of Sub-Sahara Africa	1132.36
CYP	Rest of Europe	NAM	Rest of Sub-Sahara Africa	3476.81
CYP	Rest of Europe	USA	USA	1122.4
CZE	Rest of Europe	ARG	ARG	13285.9
CZE	Rest of Europe	BOL	Rest of Central and South America	89.7104
CZE	Rest of Europe	BRA	BRA	16273.5
CZE	Rest of Europe	CHL	Rest of Central and South America	120.053
CZE	Rest of Europe	COL	Rest of Central and South America	94.251
CZE	Rest of Europe	ECU	Rest of Central and South America	158.101
CZE	Rest of Europe	MEX	MEX	3344.29
CZE	Rest of Europe	PRY	Rest of Central and South America	1662.84
CZE	Rest of Europe	URY	Rest of Central and South America	1725.42
CZE	Rest of Europe	CHN	CHN	1175.28
CZE	Rest of Europe	AUT	Rest of Europe	2754.44
CZE	Rest of Europe	BEL	Rest of Europe	474.521
CZE	Rest of Europe	BGR	Rest of Europe	414.823
CZE	Rest of Europe	BLR	Rest of Europe	1289.89
CZE	Rest of Europe	DEU	DEU	12486.9
CZE	Rest of Europe	DNK	Rest of Europe	2824.88
CZE	Rest of Europe	ESP	Rest of Europe	4679.99
CZE	Rest of Europe	FIN	Rest of Europe	135.916
CZE	Rest of Europe	FRA	FRA	4119.14
CZE	Rest of Europe	GBR	Rest of Europe	961.646
CZE	Rest of Europe	GRC	Rest of Europe	750.424
CZE	Rest of Europe	HUN	Rest of Europe	4040.29
CZE	Rest of Europe	IRL	Rest of Europe	888.924
CZE	Rest of Europe	ISL	Rest of Europe	437.574
CZE	Rest of Europe	ITA	Rest of Europe	4620.15
CZE	Rest of Europe	LTU	Rest of Europe	496.543
CZE	Rest of Europe	LVA	Rest of Europe	497.79
CZE	Rest of Europe	MKD	Rest of Europe	95.7983
CZE	Rest of Europe	NLD	Rest of Europe	867.812
CZE	Rest of Europe	POL	Rest of Europe	15477
CZE	Rest of Europe	ROU	Rest of Europe	1824.23
CZE	Rest of Europe	SRB	Rest of Europe	112.98
CZE	Rest of Europe	SVK	Rest of Europe	7317.27
CZE	Rest of Europe	SWE	Rest of Europe	138.439
CZE	Rest of Europe	UKR	Rest of Europe	1805.37
CZE	Rest of Europe	MAR	Rest of MENA	351.012
CZE	Rest of Europe	TUN	Rest of MENA	78.2341
CZE	Rest of Europe	TUR	Rest of MENA	313.192
CZE	Rest of Europe	AUS	AUS	7316.64
CZE	Rest of Europe	NZL	Rest of Oceania	932.304
CZE	Rest of Europe	KAZ	Rest of Russia and Central Asia	2391.72
CZE	Rest of Europe	MNG	Rest of Russia and Central Asia	806.218
CZE	Rest of Europe	RUS	RUS	539.476
CZE	Rest of Europe	IDN	Rest of South and Southeast Asia	196.7
CZE	Rest of Europe	IND	IND	1370.64
CZE	Rest of Europe	MMR	Rest of South and Southeast Asia	76.5549
CZE	Rest of Europe	MYS	Rest of South and Southeast Asia	209.091
CZE	Rest of Europe	PAK	Rest of South and Southeast Asia	212.155
CZE	Rest of Europe	THA	Rest of South and Southeast Asia	1230.2
CZE	Rest of Europe	BWA	Rest of Sub-Sahara Africa	1460.82
CZE	Rest of Europe	CMR	Rest of Sub-Sahara Africa	112.522
CZE	Rest of Europe	KEN	Rest of Sub-Sahara Africa	126.581
CZE	Rest of Europe	MLI	Rest of Sub-Sahara Africa	66.532
CZE	Rest of Europe	NAM	Rest of Sub-Sahara Africa	1115.11
CZE	Rest of Europe	NER	Rest of Sub-Sahara Africa	456.987
CZE	Rest of Europe	UGA	Rest of Sub-Sahara Africa	76.8125
CZE	Rest of Europe	ZAF	ZAF	181.214
CZE	Rest of Europe	CAN	CAN	2760.49
CZE	Rest of Europe	USA	USA	10983.6
DEU	DEU	ARG	ARG	159970
DEU	DEU	BOL	Rest of Central and South America	1197.87
DEU	DEU	BRA	BRA	107734
DEU	DEU	CHL	Rest of Central and South America	2637.84
DEU	DEU	COL	Rest of Central and South America	1459.1
DEU	DEU	CRI	Rest of Central and South America	1321.33
DEU	DEU	CUB	Rest of Central and South America	146.969
DEU	DEU	DOM	Rest of Central and South America	120.471
DEU	DEU	ECU	Rest of Central and South America	1768.53
DEU	DEU	GTM	Rest of Central and South America	1317.46
DEU	DEU	GUY	Rest of Central and South America	580.5
DEU	DEU	MEX	MEX	13095.4
DEU	DEU	NIC	Rest of Central and South America	70.4496
DEU	DEU	PAN	Rest of Central and South America	454.35
DEU	DEU	PER	Rest of Central and South America	618.918
DEU	DEU	PRY	Rest of Central and South America	19754.4
DEU	DEU	SUR	Rest of Central and South America	395.68
DEU	DEU	URY	Rest of Central and South America	20034.8
DEU	DEU	CHN	CHN	13190.6
DEU	DEU	AUT	Rest of Europe	17000.3
DEU	DEU	BEL	Rest of Europe	9882.05
DEU	DEU	BGR	Rest of Europe	7120.34
DEU	DEU	BIH	Rest of Europe	100.865
DEU	DEU	BLR	Rest of Europe	4304.37
DEU	DEU	CHE	Rest of Europe	1508.67
DEU	DEU	CZE	Rest of Europe	33068.1
DEU	DEU	DNK	Rest of Europe	43460
DEU	DEU	ESP	Rest of Europe	32939
DEU	DEU	EST	Rest of Europe	3991.61
DEU	DEU	FIN	Rest of Europe	7604.89
DEU	DEU	FRA	FRA	78230.1
DEU	DEU	GBR	Rest of Europe	22004.6
DEU	DEU	GEO	Rest of Europe	159.504
DEU	DEU	GRC	Rest of Europe	5111.96
DEU	DEU	HRV	Rest of Europe	324.075
DEU	DEU	HUN	Rest of Europe	29430.3
DEU	DEU	IRL	Rest of Europe	6366.38
DEU	DEU	ISL	Rest of Europe	3749.97
DEU	DEU	ITA	Rest of Europe	37558.9
DEU	DEU	LTU	Rest of Europe	13555.5
DEU	DEU	LUX	Rest of Europe	2361.94
DEU	DEU	LVA	Rest of Europe	9817.01
DEU	DEU	MDA	Rest of Europe	545.6
DEU	DEU	MKD	Rest of Europe	336.474
DEU	DEU	NLD	Rest of Europe	16579.1
DEU	DEU	NOR	Rest of Europe	305.851
DEU	DEU	POL	Rest of Europe	70990.7
DEU	DEU	PRT	Rest of Europe	801.471
DEU	DEU	ROU	Rest of Europe	16881.8
DEU	DEU	SRB	Rest of Europe	3477.16
DEU	DEU	SVK	Rest of Europe	8098.72
DEU	DEU	SVN	Rest of Europe	387.96
DEU	DEU	SWE	Rest of Europe	4876.46
DEU	DEU	UKR	Rest of Europe	18191.2
DEU	DEU	AZE	Rest of MENA	66.8317
DEU	DEU	EGY	EGY	1087.64
DEU	DEU	ISR	Rest of MENA	135.942
DEU	DEU	MAR	Rest of MENA	2129.03
DEU	DEU	SAU	Rest of MENA	684.561
DEU	DEU	TUN	Rest of MENA	1161.47
DEU	DEU	TUR	Rest of MENA	11571.6
DEU	DEU	AUS	AUS	36383.4
DEU	DEU	NZL	Rest of Oceania	7880.64
DEU	DEU	KAZ	Rest of Russia and Central Asia	12510.4
DEU	DEU	MNG	Rest of Russia and Central Asia	5154.24
DEU	DEU	RUS	RUS	6827.73
DEU	DEU	TJK	Rest of Russia and Central Asia	158.752
DEU	DEU	AFG	Rest of South and Southeast Asia	234.866
DEU	DEU	IDN	Rest of South and Southeast Asia	8058.16
DEU	DEU	IND	IND	10744.3
DEU	DEU	IRN	IRN	1222.48
DEU	DEU	KHM	Rest of South and Southeast Asia	435.824
DEU	DEU	LKA	Rest of South and Southeast Asia	130.698
DEU	DEU	MMR	Rest of South and Southeast Asia	669.149
DEU	DEU	MYS	Rest of South and Southeast Asia	4186.41
DEU	DEU	PAK	Rest of South and Southeast Asia	3246.12
DEU	DEU	PHL	Rest of South and Southeast Asia	455.962
DEU	DEU	THA	Rest of South and Southeast Asia	9963.23
DEU	DEU	VNM	Rest of South and Southeast Asia	2426.28
DEU	DEU	BEN	Rest of Sub-Sahara Africa	172.868
DEU	DEU	BWA	Rest of Sub-Sahara Africa	195363
DEU	DEU	CAF	Rest of Sub-Sahara Africa	248.859
DEU	DEU	CIV	Rest of Sub-Sahara Africa	1250.88
DEU	DEU	CMR	Rest of Sub-Sahara Africa	129.357
DEU	DEU	ETH	Rest of Sub-Sahara Africa	479.005
DEU	DEU	GHA	Rest of Sub-Sahara Africa	98.9389
DEU	DEU	GIN	Rest of Sub-Sahara Africa	258.244
DEU	DEU	GNB	Rest of Sub-Sahara Africa	90.0751
DEU	DEU	KEN	Rest of Sub-Sahara Africa	1097.71
DEU	DEU	MDG	Rest of Sub-Sahara Africa	831.649
DEU	DEU	MLI	Rest of Sub-Sahara Africa	1316.28
DEU	DEU	MOZ	Rest of Sub-Sahara Africa	164.362
DEU	DEU	MWI	Rest of Sub-Sahara Africa	178.299
DEU	DEU	NAM	Rest of Sub-Sahara Africa	31312
DEU	DEU	NER	Rest of Sub-Sahara Africa	2693.01
DEU	DEU	NGA	Rest of Sub-Sahara Africa	462.92
DEU	DEU	SDN	Rest of Sub-Sahara Africa	336.899
DEU	DEU	SEN	Rest of Sub-Sahara Africa	325.075
DEU	DEU	SWZ	Rest of Sub-Sahara Africa	69.2676
DEU	DEU	TCD	Rest of Sub-Sahara Africa	739.212
DEU	DEU	TGO	Rest of Sub-Sahara Africa	137.858
DEU	DEU	TZA	Rest of Sub-Sahara Africa	1456.8
DEU	DEU	UGA	Rest of Sub-Sahara Africa	421.418
DEU	DEU	ZAF	ZAF	2375.74
DEU	DEU	CAN	CAN	23693.6
DEU	DEU	USA	USA	84534.4
DNK	Rest of Europe	ARG	ARG	11658.5
DNK	Rest of Europe	BRA	BRA	7115.71
DNK	Rest of Europe	CHL	Rest of Central and South America	1049.69
DNK	Rest of Europe	COL	Rest of Central and South America	113.043
DNK	Rest of Europe	ECU	Rest of Central and South America	135.027
DNK	Rest of Europe	MEX	MEX	358.415
DNK	Rest of Europe	PER	Rest of Central and South America	64.0769
DNK	Rest of Europe	PRY	Rest of Central and South America	574.078
DNK	Rest of Europe	URY	Rest of Central and South America	1429.54
DNK	Rest of Europe	CHN	CHN	617.427
DNK	Rest of Europe	AUT	Rest of Europe	527.14
DNK	Rest of Europe	BEL	Rest of Europe	418.213
DNK	Rest of Europe	BGR	Rest of Europe	60.1926
DNK	Rest of Europe	BLR	Rest of Europe	1012.82
DNK	Rest of Europe	CZE	Rest of Europe	310.459
DNK	Rest of Europe	DEU	DEU	9048.34
DNK	Rest of Europe	ESP	Rest of Europe	2114.58
DNK	Rest of Europe	EST	Rest of Europe	279.895
DNK	Rest of Europe	FIN	Rest of Europe	372.264
DNK	Rest of Europe	FRA	FRA	2434.95
DNK	Rest of Europe	GBR	Rest of Europe	2173.6
DNK	Rest of Europe	GRC	Rest of Europe	95.0379
DNK	Rest of Europe	HUN	Rest of Europe	388.987
DNK	Rest of Europe	IRL	Rest of Europe	2001.16
DNK	Rest of Europe	ISL	Rest of Europe	598.229
DNK	Rest of Europe	ITA	Rest of Europe	2786.65
DNK	Rest of Europe	LTU	Rest of Europe	2128.38
DNK	Rest of Europe	LVA	Rest of Europe	1532.55
DNK	Rest of Europe	NLD	Rest of Europe	1033.43
DNK	Rest of Europe	NOR	Rest of Europe	331.137
DNK	Rest of Europe	POL	Rest of Europe	4142.03
DNK	Rest of Europe	ROU	Rest of Europe	247.011
DNK	Rest of Europe	SRB	Rest of Europe	81.0766
DNK	Rest of Europe	SVK	Rest of Europe	86.053
DNK	Rest of Europe	SWE	Rest of Europe	1380.37
DNK	Rest of Europe	UKR	Rest of Europe	1779.95
DNK	Rest of Europe	TUN	Rest of MENA	109.645
DNK	Rest of Europe	TUR	Rest of MENA	448.895
DNK	Rest of Europe	AUS	AUS	4092.19
DNK	Rest of Europe	NZL	Rest of Oceania	887.864
DNK	Rest of Europe	KAZ	Rest of Russia and Central Asia	1806.23
DNK	Rest of Europe	MNG	Rest of Russia and Central Asia	61.0583
DNK	Rest of Europe	RUS	RUS	121.729
DNK	Rest of Europe	IDN	Rest of South and Southeast Asia	227.664
DNK	Rest of Europe	IND	IND	3677.51
DNK	Rest of Europe	MYS	Rest of South and Southeast Asia	104.141
DNK	Rest of Europe	PAK	Rest of South and Southeast Asia	306.934
DNK	Rest of Europe	THA	Rest of South and Southeast Asia	928.992
DNK	Rest of Europe	VNM	Rest of South and Southeast Asia	370.938
DNK	Rest of Europe	BWA	Rest of Sub-Sahara Africa	8879.79
DNK	Rest of Europe	CIV	Rest of Sub-Sahara Africa	76.4138
DNK	Rest of Europe	KEN	Rest of Sub-Sahara Africa	77.0081
DNK	Rest of Europe	MDG	Rest of Sub-Sahara Africa	85.457
DNK	Rest of Europe	MLI	Rest of Sub-Sahara Africa	168.198
DNK	Rest of Europe	NAM	Rest of Sub-Sahara Africa	5388.87
DNK	Rest of Europe	TCD	Rest of Sub-Sahara Africa	99.5874
DNK	Rest of Europe	TZA	Rest of Sub-Sahara Africa	82.1587
DNK	Rest of Europe	CAN	CAN	574.765
DNK	Rest of Europe	USA	USA	2341.49
ESP	Rest of Europe	ARG	ARG	68622.1
ESP	Rest of Europe	BOL	Rest of Central and South America	690.868
ESP	Rest of Europe	BRA	BRA	78978.9
ESP	Rest of Europe	CHL	Rest of Central and South America	3490.24
ESP	Rest of Europe	COL	Rest of Central and South America	402.365
ESP	Rest of Europe	CRI	Rest of Central and South America	370.442
ESP	Rest of Europe	ECU	Rest of Central and South America	251.281
ESP	Rest of Europe	MEX	MEX	4193.14
ESP	Rest of Europe	NIC	Rest of Central and South America	105.808
ESP	Rest of Europe	PER	Rest of Central and South America	696.453
ESP	Rest of Europe	PRY	Rest of Central and South America	14057.9
ESP	Rest of Europe	URY	Rest of Central and South America	17045.6
ESP	Rest of Europe	CHN	CHN	2896.15
ESP	Rest of Europe	AUT	Rest of Europe	2135.63
ESP	Rest of Europe	BEL	Rest of Europe	2134.01
ESP	Rest of Europe	BGR	Rest of Europe	27676.3
ESP	Rest of Europe	BLR	Rest of Europe	4269.6
ESP	Rest of Europe	CHE	Rest of Europe	124.966
ESP	Rest of Europe	CZE	Rest of Europe	3533.08
ESP	Rest of Europe	DEU	DEU	35885.5
ESP	Rest of Europe	DNK	Rest of Europe	10688.9
ESP	Rest of Europe	EST	Rest of Europe	1470.82
ESP	Rest of Europe	FIN	Rest of Europe	1090.48
ESP	Rest of Europe	FRA	FRA	100570
ESP	Rest of Europe	GBR	Rest of Europe	22856.6
ESP	Rest of Europe	GEO	Rest of Europe	62.7856
ESP	Rest of Europe	GRC	Rest of Europe	752.27
ESP	Rest of Europe	HUN	Rest of Europe	4828.93
ESP	Rest of Europe	IRL	Rest of Europe	7748.1
ESP	Rest of Europe	ISL	Rest of Europe	3106.55
ESP	Rest of Europe	ITA	Rest of Europe	8187.76
ESP	Rest of Europe	LTU	Rest of Europe	7064.39
ESP	Rest of Europe	LUX	Rest of Europe	101.344
ESP	Rest of Europe	LVA	Rest of Europe	4914.26
ESP	Rest of Europe	MDA	Rest of Europe	196.649
ESP	Rest of Europe	MKD	Rest of Europe	70.879
ESP	Rest of Europe	NLD	Rest of Europe	3852.32
ESP	Rest of Europe	NOR	Rest of Europe	189.813
ESP	Rest of Europe	POL	Rest of Europe	18387.6
ESP	Rest of Europe	PRT	Rest of Europe	15651.1
ESP	Rest of Europe	ROU	Rest of Europe	42481.8
ESP	Rest of Europe	SRB	Rest of Europe	3636.29
ESP	Rest of Europe	SVK	Rest of Europe	1868.26
ESP	Rest of Europe	SVN	Rest of Europe	85.2039
ESP	Rest of Europe	SWE	Rest of Europe	4125.44
ESP	Rest of Europe	UKR	Rest of Europe	17521.9
ESP	Rest of Europe	EGY	EGY	358.129
ESP	Rest of Europe	MAR	Rest of MENA	1191.6
ESP	Rest of Europe	SAU	Rest of MENA	294.077
ESP	Rest of Europe	TUN	Rest of MENA	1772.55
ESP	Rest of Europe	TUR	Rest of MENA	1771.77
ESP	Rest of Europe	AUS	AUS	18118.4
ESP	Rest of Europe	NZL	Rest of Oceania	2340.01
ESP	Rest of Europe	KAZ	Rest of Russia and Central Asia	9106.78
ESP	Rest of Europe	MNG	Rest of Russia and Central Asia	639.047
ESP	Rest of Europe	RUS	RUS	14783.7
ESP	Rest of Europe	TKM	Rest of Russia and Central Asia	149.405
ESP	Rest of Europe	IDN	Rest of South and Southeast Asia	2833.92
ESP	Rest of Europe	IND	IND	6928.98
ESP	Rest of Europe	IRN	IRN	942.568
ESP	Rest of Europe	KHM	Rest of South and Southeast Asia	99.5304
ESP	Rest of Europe	LKA	Rest of South and Southeast Asia	64.2704
ESP	Rest of Europe	MMR	Rest of South and Southeast Asia	284.101
ESP	Rest of Europe	MYS	Rest of South and Southeast Asia	855.608
ESP	Rest of Europe	PAK	Rest of South and Southeast Asia	2286.95
ESP	Rest of Europe	PHL	Rest of South and Southeast Asia	75.6163
ESP	Rest of Europe	THA	Rest of South and Southeast Asia	3382.8
ESP	Rest of Europe	VNM	Rest of South and Southeast Asia	263.342
ESP	Rest of Europe	BEN	Rest of Sub-Sahara Africa	73.4083
ESP	Rest of Europe	BFA	Rest of Sub-Sahara Africa	156.435
ESP	Rest of Europe	BWA	Rest of Sub-Sahara Africa	6472.76
ESP	Rest of Europe	CAF	Rest of Sub-Sahara Africa	579.099
ESP	Rest of Europe	CIV	Rest of Sub-Sahara Africa	2455.1
ESP	Rest of Europe	CMR	Rest of Sub-Sahara Africa	90.87
ESP	Rest of Europe	ETH	Rest of Sub-Sahara Africa	240.262
ESP	Rest of Europe	GHA	Rest of Sub-Sahara Africa	552.892
ESP	Rest of Europe	GIN	Rest of Sub-Sahara Africa	603.795
ESP	Rest of Europe	KEN	Rest of Sub-Sahara Africa	661.472
ESP	Rest of Europe	MDG	Rest of Sub-Sahara Africa	71.9638
ESP	Rest of Europe	MLI	Rest of Sub-Sahara Africa	2939.86
ESP	Rest of Europe	MOZ	Rest of Sub-Sahara Africa	176.496
ESP	Rest of Europe	MRT	Rest of Sub-Sahara Africa	91.6746
ESP	Rest of Europe	MWI	Rest of Sub-Sahara Africa	92.2269
ESP	Rest of Europe	NAM	Rest of Sub-Sahara Africa	37034.8
ESP	Rest of Europe	NER	Rest of Sub-Sahara Africa	412.031
ESP	Rest of Europe	NGA	Rest of Sub-Sahara Africa	367.698
ESP	Rest of Europe	SDN	Rest of Sub-Sahara Africa	256.779
ESP	Rest of Europe	SEN	Rest of Sub-Sahara Africa	124.792
ESP	Rest of Europe	TCD	Rest of Sub-Sahara Africa	1725.46
ESP	Rest of Europe	TZA	Rest of Sub-Sahara Africa	1043.98
ESP	Rest of Europe	UGA	Rest of Sub-Sahara Africa	239.425
ESP	Rest of Europe	ZAF	ZAF	1143.09
ESP	Rest of Europe	CAN	CAN	12283.1
ESP	Rest of Europe	USA	USA	61947.4
EST	Rest of Europe	ARG	ARG	689.347
EST	Rest of Europe	BRA	BRA	1276.45
EST	Rest of Europe	URY	Rest of Central and South America	225.969
EST	Rest of Europe	CHN	CHN	65.0946
EST	Rest of Europe	BLR	Rest of Europe	188.41
EST	Rest of Europe	DEU	DEU	643.458
EST	Rest of Europe	DNK	Rest of Europe	419.18
EST	Rest of Europe	FIN	Rest of Europe	1330.73
EST	Rest of Europe	FRA	FRA	64.3062
EST	Rest of Europe	HUN	Rest of Europe	280.016
EST	Rest of Europe	LTU	Rest of Europe	1587.61
EST	Rest of Europe	LVA	Rest of Europe	2653.71
EST	Rest of Europe	POL	Rest of Europe	1230.78
EST	Rest of Europe	UKR	Rest of Europe	360.095
EST	Rest of Europe	AUS	AUS	603.106
EST	Rest of Europe	NZL	Rest of Oceania	69.6684
EST	Rest of Europe	KAZ	Rest of Russia and Central Asia	513.611
EST	Rest of Europe	RUS	RUS	426.198
EST	Rest of Europe	PAK	Rest of South and Southeast Asia	107.304
EST	Rest of Europe	BWA	Rest of Sub-Sahara Africa	178.787
EST	Rest of Europe	NAM	Rest of Sub-Sahara Africa	137.481
EST	Rest of Europe	CAN	CAN	264.414
EST	Rest of Europe	USA	USA	906.908
FIN	Rest of Europe	ARG	ARG	4914.08
FIN	Rest of Europe	BRA	BRA	5954.16
FIN	Rest of Europe	COL	Rest of Central and South America	62.7448
FIN	Rest of Europe	ECU	Rest of Central and South America	65.2595
FIN	Rest of Europe	MEX	MEX	1187.14
FIN	Rest of Europe	PRY	Rest of Central and South America	267.973
FIN	Rest of Europe	URY	Rest of Central and South America	835.966
FIN	Rest of Europe	CHN	CHN	335.233
FIN	Rest of Europe	AUT	Rest of Europe	106.867
FIN	Rest of Europe	BEL	Rest of Europe	224.282
FIN	Rest of Europe	BGR	Rest of Europe	313.516
FIN	Rest of Europe	BLR	Rest of Europe	804.611
FIN	Rest of Europe	CZE	Rest of Europe	444.778
FIN	Rest of Europe	DEU	DEU	5864.56
FIN	Rest of Europe	DNK	Rest of Europe	2173.54
FIN	Rest of Europe	ESP	Rest of Europe	1448.69
FIN	Rest of Europe	EST	Rest of Europe	3148.81
FIN	Rest of Europe	FRA	FRA	1690.7
FIN	Rest of Europe	GBR	Rest of Europe	698.505
FIN	Rest of Europe	GRC	Rest of Europe	84.4762
FIN	Rest of Europe	HUN	Rest of Europe	370.122
FIN	Rest of Europe	IRL	Rest of Europe	474.217
FIN	Rest of Europe	ISL	Rest of Europe	432.725
FIN	Rest of Europe	ITA	Rest of Europe	1371.56
FIN	Rest of Europe	LTU	Rest of Europe	1605.33
FIN	Rest of Europe	LVA	Rest of Europe	1555.57
FIN	Rest of Europe	NLD	Rest of Europe	348.357
FIN	Rest of Europe	POL	Rest of Europe	3553.03
FIN	Rest of Europe	ROU	Rest of Europe	409.026
FIN	Rest of Europe	SVK	Rest of Europe	84.2076
FIN	Rest of Europe	SWE	Rest of Europe	2804.87
FIN	Rest of Europe	UKR	Rest of Europe	739.722
FIN	Rest of Europe	EGY	EGY	68.6642
FIN	Rest of Europe	MAR	Rest of MENA	122.172
FIN	Rest of Europe	TUR	Rest of MENA	145.168
FIN	Rest of Europe	AUS	AUS	4995.42
FIN	Rest of Europe	NZL	Rest of Oceania	492.238
FIN	Rest of Europe	KAZ	Rest of Russia and Central Asia	3198.14
FIN	Rest of Europe	MNG	Rest of Russia and Central Asia	957.862
FIN	Rest of Europe	RUS	RUS	903.41
FIN	Rest of Europe	IND	IND	653.607
FIN	Rest of Europe	PAK	Rest of South and Southeast Asia	144.883
FIN	Rest of Europe	THA	Rest of South and Southeast Asia	732.569
FIN	Rest of Europe	BWA	Rest of Sub-Sahara Africa	774.969
FIN	Rest of Europe	NAM	Rest of Sub-Sahara Africa	647.59
FIN	Rest of Europe	NER	Rest of Sub-Sahara Africa	151.602
FIN	Rest of Europe	ZAF	ZAF	69.845
FIN	Rest of Europe	CAN	CAN	1794.33
FIN	Rest of Europe	USA	USA	15013.8
FRA	FRA	ARG	ARG	73182.4
FRA	FRA	BOL	Rest of Central and South America	351.022
FRA	FRA	BRA	BRA	106785
FRA	FRA	CHL	Rest of Central and South America	2289.35
FRA	FRA	COL	Rest of Central and South America	326.614
FRA	FRA	CRI	Rest of Central and South America	699.021
FRA	FRA	CUB	Rest of Central and South America	454.838
FRA	FRA	DOM	Rest of Central and South America	63.6713
FRA	FRA	ECU	Rest of Central and South America	361.24
FRA	FRA	GTM	Rest of Central and South America	66.4332
FRA	FRA	GUY	Rest of Central and South America	493.788
FRA	FRA	MEX	MEX	11983.4
FRA	FRA	NIC	Rest of Central and South America	62.773
FRA	FRA	PER	Rest of Central and South America	962.623
FRA	FRA	PRY	Rest of Central and South America	8034.03
FRA	FRA	SUR	Rest of Central and South America	586.721
FRA	FRA	URY	Rest of Central and South America	7522.86
FRA	FRA	CHN	CHN	6103.93
FRA	FRA	AUT	Rest of Europe	2444.44
FRA	FRA	BEL	Rest of Europe	8347.44
FRA	FRA	BGR	Rest of Europe	5115.26
FRA	FRA	BLR	Rest of Europe	5625.03
FRA	FRA	CHE	Rest of Europe	415.349
FRA	FRA	CZE	Rest of Europe	2832.8
FRA	FRA	DEU	DEU	41305.1
FRA	FRA	DNK	Rest of Europe	3615.8
FRA	FRA	ESP	Rest of Europe	88533
FRA	FRA	EST	Rest of Europe	1144.31
FRA	FRA	FIN	Rest of Europe	627.441
FRA	FRA	GBR	Rest of Europe	35527.9
FRA	FRA	GEO	Rest of Europe	164.914
FRA	FRA	GRC	Rest of Europe	1653.34
FRA	FRA	HRV	Rest of Europe	199.534
FRA	FRA	HUN	Rest of Europe	5776.43
FRA	FRA	IRL	Rest of Europe	21797.9
FRA	FRA	ISL	Rest of Europe	3097.04
FRA	FRA	ITA	Rest of Europe	27555
FRA	FRA	LTU	Rest of Europe	3756.46
FRA	FRA	LUX	Rest of Europe	600.906
FRA	FRA	LVA	Rest of Europe	1668.62
FRA	FRA	MDA	Rest of Europe	413.479
FRA	FRA	MKD	Rest of Europe	91.5024
FRA	FRA	NLD	Rest of Europe	7452.51
FRA	FRA	NOR	Rest of Europe	238.87
FRA	FRA	POL	Rest of Europe	15278.4
FRA	FRA	PRT	Rest of Europe	2268.51
FRA	FRA	ROU	Rest of Europe	12379.4
FRA	FRA	SRB	Rest of Europe	1863.94
FRA	FRA	SVK	Rest of Europe	1534.15
FRA	FRA	SVN	Rest of Europe	138.384
FRA	FRA	SWE	Rest of Europe	722.609
FRA	FRA	UKR	Rest of Europe	19341.1
FRA	FRA	EGY	EGY	956.99
FRA	FRA	ISR	Rest of MENA	289.918
FRA	FRA	JOR	Rest of MENA	170.871
FRA	FRA	MAR	Rest of MENA	5179.28
FRA	FRA	SAU	Rest of MENA	95.6321
FRA	FRA	TUN	Rest of MENA	4074
FRA	FRA	TUR	Rest of MENA	3978.04
FRA	FRA	AUS	AUS	41405.2
FRA	FRA	NZL	Rest of Oceania	9182.94
FRA	FRA	KAZ	Rest of Russia and Central Asia	12288.5
FRA	FRA	MNG	Rest of Russia and Central Asia	2329.27
FRA	FRA	RUS	RUS	3902.14
FRA	FRA	AFG	Rest of South and Southeast Asia	213.325
FRA	FRA	IDN	Rest of South and Southeast Asia	3282.77
FRA	FRA	IND	IND	20870.8
FRA	FRA	IRN	IRN	1684.89
FRA	FRA	KHM	Rest of South and Southeast Asia	3033.36
FRA	FRA	MMR	Rest of South and Southeast Asia	492.403
FRA	FRA	MYS	Rest of South and Southeast Asia	1311.7
FRA	FRA	PAK	Rest of South and Southeast Asia	2232.66
FRA	FRA	PHL	Rest of South and Southeast Asia	327.44
FRA	FRA	THA	Rest of South and Southeast Asia	16342.6
FRA	FRA	VNM	Rest of South and Southeast Asia	1030.5
FRA	FRA	BEN	Rest of Sub-Sahara Africa	108.622
FRA	FRA	BWA	Rest of Sub-Sahara Africa	45413.9
FRA	FRA	CAF	Rest of Sub-Sahara Africa	296.159
FRA	FRA	CIV	Rest of Sub-Sahara Africa	1174.77
FRA	FRA	CMR	Rest of Sub-Sahara Africa	566.009
FRA	FRA	ETH	Rest of Sub-Sahara Africa	262.651
FRA	FRA	GIN	Rest of Sub-Sahara Africa	313.926
FRA	FRA	GMB	Rest of Sub-Sahara Africa	272.694
FRA	FRA	GNB	Rest of Sub-Sahara Africa	63.832
FRA	FRA	KEN	Rest of Sub-Sahara Africa	578.711
FRA	FRA	MDG	Rest of Sub-Sahara Africa	1716.27
FRA	FRA	MLI	Rest of Sub-Sahara Africa	1754.58
FRA	FRA	MOZ	Rest of Sub-Sahara Africa	115.255
FRA	FRA	MRT	Rest of Sub-Sahara Africa	253.623
FRA	FRA	MWI	Rest of Sub-Sahara Africa	69.1209
FRA	FRA	NAM	Rest of Sub-Sahara Africa	48574.9
FRA	FRA	NER	Rest of Sub-Sahara Africa	1424.4
FRA	FRA	NGA	Rest of Sub-Sahara Africa	205.6
FRA	FRA	SDN	Rest of Sub-Sahara Africa	298.921
FRA	FRA	SEN	Rest of Sub-Sahara Africa	2301.84
FRA	FRA	SWZ	Rest of Sub-Sahara Africa	175.566
FRA	FRA	TCD	Rest of Sub-Sahara Africa	897.991
FRA	FRA	TGO	Rest of Sub-Sahara Africa	63.2647
FRA	FRA	TZA	Rest of Sub-Sahara Africa	1094.47
FRA	FRA	UGA	Rest of Sub-Sahara Africa	341.302
FRA	FRA	ZAF	ZAF	2155.83
FRA	FRA	ZWE	Rest of Sub-Sahara Africa	119.034
FRA	FRA	CAN	CAN	14901.9
FRA	FRA	USA	USA	124462
GBR	Rest of Europe	ARG	ARG	114996
GBR	Rest of Europe	BLZ	Rest of Central and South America	271.866
GBR	Rest of Europe	BOL	Rest of Central and South America	933.518
GBR	Rest of Europe	BRA	BRA	172311
GBR	Rest of Europe	CHL	Rest of Central and South America	4240.93
GBR	Rest of Europe	COL	Rest of Central and South America	1719.3
GBR	Rest of Europe	CRI	Rest of Central and South America	1589.78
GBR	Rest of Europe	DMA	Rest of Central and South America	66.4714
GBR	Rest of Europe	DOM	Rest of Central and South America	1107.32
GBR	Rest of Europe	ECU	Rest of Central and South America	701.902
GBR	Rest of Europe	GTM	Rest of Central and South America	232.861
GBR	Rest of Europe	GUY	Rest of Central and South America	574.866
GBR	Rest of Europe	HND	Rest of Central and South America	72.6936
GBR	Rest of Europe	JAM	Rest of Central and South America	76.8912
GBR	Rest of Europe	LCA	Rest of Central and South America	218.999
GBR	Rest of Europe	MEX	MEX	11975
GBR	Rest of Europe	NIC	Rest of Central and South America	166.051
GBR	Rest of Europe	PAN	Rest of Central and South America	128.893
GBR	Rest of Europe	PER	Rest of Central and South America	1019.73
GBR	Rest of Europe	PRY	Rest of Central and South America	5207.66
GBR	Rest of Europe	SUR	Rest of Central and South America	276.547
GBR	Rest of Europe	URY	Rest of Central and South America	25170.8
GBR	Rest of Europe	VCT	Rest of Central and South America	68.6273
GBR	Rest of Europe	CHN	CHN	10482.6
GBR	Rest of Europe	AUT	Rest of Europe	1415.02
GBR	Rest of Europe	BEL	Rest of Europe	5352.02
GBR	Rest of Europe	BGR	Rest of Europe	3506.37
GBR	Rest of Europe	BLR	Rest of Europe	8887.84
GBR	Rest of Europe	CHE	Rest of Europe	133.091
GBR	Rest of Europe	CYP	Rest of Europe	71.4639
GBR	Rest of Europe	CZE	Rest of Europe	2727.52
GBR	Rest of Europe	DEU	DEU	39280.6
GBR	Rest of Europe	DNK	Rest of Europe	17715
GBR	Rest of Europe	ESP	Rest of Europe	33110.6
GBR	Rest of Europe	EST	Rest of Europe	1319.87
GBR	Rest of Europe	FIN	Rest of Europe	1245.36
GBR	Rest of Europe	FRA	FRA	48984.6
GBR	Rest of Europe	GEO	Rest of Europe	160.894
GBR	Rest of Europe	GRC	Rest of Europe	3250.01
GBR	Rest of Europe	HRV	Rest of Europe	87.9503
GBR	Rest of Europe	HUN	Rest of Europe	6653.05
GBR	Rest of Europe	IRL	Rest of Europe	72434.2
GBR	Rest of Europe	ISL	Rest of Europe	7321.68
GBR	Rest of Europe	ITA	Rest of Europe	18429.2
GBR	Rest of Europe	LTU	Rest of Europe	3455.84
GBR	Rest of Europe	LUX	Rest of Europe	82.3217
GBR	Rest of Europe	LVA	Rest of Europe	2010.61
GBR	Rest of Europe	MDA	Rest of Europe	2353.91
GBR	Rest of Europe	NLD	Rest of Europe	7467.01
GBR	Rest of Europe	NOR	Rest of Europe	594.626
GBR	Rest of Europe	POL	Rest of Europe	20777.2
GBR	Rest of Europe	PRT	Rest of Europe	1400.62
GBR	Rest of Europe	ROU	Rest of Europe	10611.4
GBR	Rest of Europe	SRB	Rest of Europe	1841.43
GBR	Rest of Europe	SVK	Rest of Europe	2268.41
GBR	Rest of Europe	SWE	Rest of Europe	1550.52
GBR	Rest of Europe	UKR	Rest of Europe	16312.2
GBR	Rest of Europe	EGY	EGY	3183.36
GBR	Rest of Europe	ISR	Rest of MENA	524.618
GBR	Rest of Europe	JOR	Rest of MENA	125.093
GBR	Rest of Europe	MAR	Rest of MENA	2594.39
GBR	Rest of Europe	SAU	Rest of MENA	404.372
GBR	Rest of Europe	TUN	Rest of MENA	754.968
GBR	Rest of Europe	TUR	Rest of MENA	10076.3
GBR	Rest of Europe	AUS	AUS	129266
GBR	Rest of Europe	NZL	Rest of Oceania	22309.3
GBR	Rest of Europe	KAZ	Rest of Russia and Central Asia	19020.8
GBR	Rest of Europe	MNG	Rest of Russia and Central Asia	2692.34
GBR	Rest of Europe	RUS	RUS	9893.19
GBR	Rest of Europe	TJK	Rest of Russia and Central Asia	412.407
GBR	Rest of Europe	UZB	Rest of Russia and Central Asia	94.2899
GBR	Rest of Europe	AFG	Rest of South and Southeast Asia	123.598
GBR	Rest of Europe	BGD	Rest of South and Southeast Asia	76.979
GBR	Rest of Europe	IDN	Rest of South and Southeast Asia	8443
GBR	Rest of Europe	IND	IND	19554.6
[truncated: 3,429 more rows]

## Sheet: Tab S6. Traded bluewater impact
Area of Waste	World Region of Waste (in sankey diagram)	Area of Production	World Region of Production (in sankey diagram)	value (m3)
ARG	ARG	BOL	Rest of Central and South America	126115
ARG	ARG	BRA	BRA	420504
ARG	ARG	CHL	Rest of Central and South America	490425
ARG	ARG	ECU	Rest of Central and South America	367440
ARG	ARG	PRY	Rest of Central and South America	62099
ARG	ARG	URY	Rest of Central and South America	415865
ARG	ARG	PAK	Rest of South and Southeast Asia	46154.2
ARG	ARG	THA	Rest of South and Southeast Asia	183363
ARG	ARG	VNM	Rest of South and Southeast Asia	40168.6
ARG	ARG	MDG	Rest of Sub-Sahara Africa	29205.5
ARG	ARG	USA	USA	177471
ATG	Rest of Central and South America	USA	USA	130641
BHS	Rest of Central and South America	BRA	BRA	31132.2
BHS	Rest of Central and South America	MEX	MEX	17096.9
BHS	Rest of Central and South America	IND	IND	225903
BHS	Rest of Central and South America	PAK	Rest of South and Southeast Asia	25365.2
BHS	Rest of Central and South America	THA	Rest of South and Southeast Asia	82320.3
BHS	Rest of Central and South America	VNM	Rest of South and Southeast Asia	29351.9
BHS	Rest of Central and South America	USA	USA	1.63589e+06
BLZ	Rest of Central and South America	MEX	MEX	27782.5
BLZ	Rest of Central and South America	USA	USA	370612
BOL	Rest of Central and South America	ARG	ARG	389610
BOL	Rest of Central and South America	BRA	BRA	54031.2
BOL	Rest of Central and South America	CHL	Rest of Central and South America	216043
BOL	Rest of Central and South America	MEX	MEX	41365.2
BOL	Rest of Central and South America	PER	Rest of Central and South America	58598.2
BOL	Rest of Central and South America	PRY	Rest of Central and South America	25807.3
BOL	Rest of Central and South America	SAU	Rest of MENA	17423.9
BOL	Rest of Central and South America	KAZ	Rest of Russia and Central Asia	32260.4
BOL	Rest of Central and South America	THA	Rest of South and Southeast Asia	23188.8
BOL	Rest of Central and South America	USA	USA	255529
BRA	BRA	ARG	ARG	2.2814e+07
BRA	BRA	CHL	Rest of Central and South America	996697
BRA	BRA	MEX	MEX	257414
BRA	BRA	PER	Rest of Central and South America	271384
BRA	BRA	PRY	Rest of Central and South America	9.26264e+06
BRA	BRA	URY	Rest of Central and South America	3.18611e+07
BRA	BRA	CHN	CHN	76533.4
BRA	BRA	ESP	Rest of Europe	1.92503e+06
BRA	BRA	GRC	Rest of Europe	95335
BRA	BRA	ITA	Rest of Europe	267046
BRA	BRA	PRT	Rest of Europe	340377
BRA	BRA	EGY	EGY	845962
BRA	BRA	MAR	Rest of MENA	46663.6
BRA	BRA	SAU	Rest of MENA	471703
BRA	BRA	TUN	Rest of MENA	18692.7
BRA	BRA	TUR	Rest of MENA	302794
BRA	BRA	AUS	AUS	19501.7
BRA	BRA	KAZ	Rest of Russia and Central Asia	755579
BRA	BRA	RUS	RUS	171387
BRA	BRA	UZB	Rest of Russia and Central Asia	19106.6
BRA	BRA	AFG	Rest of South and Southeast Asia	28599.7
BRA	BRA	IDN	Rest of South and Southeast Asia	22392.3
BRA	BRA	IND	IND	508422
BRA	BRA	IRN	IRN	241751
BRA	BRA	MMR	Rest of South and Southeast Asia	97047.4
BRA	BRA	MYS	Rest of South and Southeast Asia	18602.7
BRA	BRA	PAK	Rest of South and Southeast Asia	562769
BRA	BRA	THA	Rest of South and Southeast Asia	379369
BRA	BRA	VNM	Rest of South and Southeast Asia	49670.4
BRA	BRA	MDG	Rest of Sub-Sahara Africa	37550
BRA	BRA	NER	Rest of Sub-Sahara Africa	19141.2
BRA	BRA	ZAF	ZAF	49439.7
BRA	BRA	CAN	CAN	221293
BRA	BRA	USA	USA	1.03405e+07
BRB	Rest of Central and South America	BRA	BRA	23930.5
BRB	Rest of Central and South America	GUY	Rest of Central and South America	77498
BRB	Rest of Central and South America	URY	Rest of Central and South America	35734.7
BRB	Rest of Central and South America	NZL	Rest of Oceania	17000.7
BRB	Rest of Central and South America	PAK	Rest of South and Southeast Asia	31407.9
BRB	Rest of Central and South America	VNM	Rest of South and Southeast Asia	18984.7
BRB	Rest of Central and South America	USA	USA	698931
CHL	Rest of Central and South America	ARG	ARG	6.80558e+06
CHL	Rest of Central and South America	BOL	Rest of Central and South America	18630.5
CHL	Rest of Central and South America	BRA	BRA	977568
CHL	Rest of Central and South America	ECU	Rest of Central and South America	297455
CHL	Rest of Central and South America	MEX	MEX	189911
CHL	Rest of Central and South America	PER	Rest of Central and South America	97664.4
CHL	Rest of Central and South America	PRY	Rest of Central and South America	5.58873e+06
CHL	Rest of Central and South America	URY	Rest of Central and South America	1.1268e+06
CHL	Rest of Central and South America	CHN	CHN	20990.5
CHL	Rest of Central and South America	BLR	Rest of Europe	25254.9
CHL	Rest of Central and South America	ESP	Rest of Europe	67860.5
CHL	Rest of Central and South America	ITA	Rest of Europe	47237.8
CHL	Rest of Central and South America	PRT	Rest of Europe	161700
CHL	Rest of Central and South America	ROU	Rest of Europe	18783.8
CHL	Rest of Central and South America	EGY	EGY	99501.3
CHL	Rest of Central and South America	MAR	Rest of MENA	98720.7
CHL	Rest of Central and South America	SAU	Rest of MENA	81189.7
CHL	Rest of Central and South America	AUS	AUS	194409
CHL	Rest of Central and South America	NZL	Rest of Oceania	43931.3
CHL	Rest of Central and South America	KAZ	Rest of Russia and Central Asia	602145
CHL	Rest of Central and South America	TKM	Rest of Russia and Central Asia	72686.9
CHL	Rest of Central and South America	IND	IND	1.73471e+06
CHL	Rest of Central and South America	IRN	IRN	51021.8
CHL	Rest of Central and South America	PAK	Rest of South and Southeast Asia	154498
CHL	Rest of Central and South America	THA	Rest of South and Southeast Asia	164734
CHL	Rest of Central and South America	VNM	Rest of South and Southeast Asia	556972
CHL	Rest of Central and South America	KEN	Rest of Sub-Sahara Africa	32168.3
CHL	Rest of Central and South America	CAN	CAN	78187.9
CHL	Rest of Central and South America	USA	USA	4.65326e+06
COL	Rest of Central and South America	ARG	ARG	2.82013e+06
COL	Rest of Central and South America	BOL	Rest of Central and South America	92543.5
COL	Rest of Central and South America	BRA	BRA	69391.1
COL	Rest of Central and South America	CHL	Rest of Central and South America	1.74496e+06
COL	Rest of Central and South America	ECU	Rest of Central and South America	337590
COL	Rest of Central and South America	MEX	MEX	622123
COL	Rest of Central and South America	PER	Rest of Central and South America	519019
COL	Rest of Central and South America	PRY	Rest of Central and South America	69955.5
COL	Rest of Central and South America	CHN	CHN	206682
COL	Rest of Central and South America	ESP	Rest of Europe	99559.2
COL	Rest of Central and South America	ITA	Rest of Europe	31215.3
COL	Rest of Central and South America	ROU	Rest of Europe	27925.7
COL	Rest of Central and South America	SAU	Rest of MENA	69035.4
COL	Rest of Central and South America	TUR	Rest of MENA	19958.7
COL	Rest of Central and South America	AUS	AUS	39969.3
COL	Rest of Central and South America	KAZ	Rest of Russia and Central Asia	133723
COL	Rest of Central and South America	TJK	Rest of Russia and Central Asia	16401.6
COL	Rest of Central and South America	TKM	Rest of Russia and Central Asia	15556.5
COL	Rest of Central and South America	UZB	Rest of Russia and Central Asia	16947.6
COL	Rest of Central and South America	IND	IND	106948
COL	Rest of Central and South America	IRN	IRN	82165.3
COL	Rest of Central and South America	PAK	Rest of South and Southeast Asia	427826
COL	Rest of Central and South America	THA	Rest of South and Southeast Asia	209317
COL	Rest of Central and South America	VNM	Rest of South and Southeast Asia	21854.6
COL	Rest of Central and South America	ZAF	ZAF	58669.6
COL	Rest of Central and South America	CAN	CAN	373626
COL	Rest of Central and South America	USA	USA	1.15685e+07
CRI	Rest of Central and South America	ARG	ARG	23657.2
CRI	Rest of Central and South America	CHL	Rest of Central and South America	292957
CRI	Rest of Central and South America	DOM	Rest of Central and South America	18598.3
CRI	Rest of Central and South America	GTM	Rest of Central and South America	56304
CRI	Rest of Central and South America	MEX	MEX	378165
CRI	Rest of Central and South America	NIC	Rest of Central and South America	163525
CRI	Rest of Central and South America	URY	Rest of Central and South America	97994.9
CRI	Rest of Central and South America	CHN	CHN	41923
CRI	Rest of Central and South America	ESP	Rest of Europe	36137.9
CRI	Rest of Central and South America	EGY	EGY	51618
CRI	Rest of Central and South America	KAZ	Rest of Russia and Central Asia	19505.9
CRI	Rest of Central and South America	TJK	Rest of Russia and Central Asia	18963.4
CRI	Rest of Central and South America	IND	IND	44935.2
CRI	Rest of Central and South America	IRN	IRN	35091.2
CRI	Rest of Central and South America	PAK	Rest of South and Southeast Asia	428788
CRI	Rest of Central and South America	THA	Rest of South and Southeast Asia	285394
CRI	Rest of Central and South America	VNM	Rest of South and Southeast Asia	201035
CRI	Rest of Central and South America	CAN	CAN	18447.5
CRI	Rest of Central and South America	USA	USA	1.20312e+07
CUB	Rest of Central and South America	ARG	ARG	941881
CUB	Rest of Central and South America	BOL	Rest of Central and South America	46704.6
CUB	Rest of Central and South America	BRA	BRA	494312
CUB	Rest of Central and South America	CHL	Rest of Central and South America	129412
CUB	Rest of Central and South America	GUY	Rest of Central and South America	25607.7
CUB	Rest of Central and South America	MEX	MEX	1.61578e+06
CUB	Rest of Central and South America	URY	Rest of Central and South America	184248
CUB	Rest of Central and South America	VEN	Rest of Central and South America	110626
CUB	Rest of Central and South America	CHN	CHN	141935
CUB	Rest of Central and South America	ESP	Rest of Europe	563330
CUB	Rest of Central and South America	FRA	FRA	99529.3
CUB	Rest of Central and South America	GRC	Rest of Europe	187991
CUB	Rest of Central and South America	ITA	Rest of Europe	394615
CUB	Rest of Central and South America	POL	Rest of Europe	81428.2
CUB	Rest of Central and South America	PRT	Rest of Europe	34415.8
CUB	Rest of Central and South America	ROU	Rest of Europe	161155
CUB	Rest of Central and South America	ARE	Rest of MENA	28171.1
CUB	Rest of Central and South America	EGY	EGY	1.46978e+06
CUB	Rest of Central and South America	MAR	Rest of MENA	118478
CUB	Rest of Central and South America	SAU	Rest of MENA	233642
CUB	Rest of Central and South America	TUR	Rest of MENA	720919
CUB	Rest of Central and South America	AUS	AUS	78634
CUB	Rest of Central and South America	NZL	Rest of Oceania	89200
CUB	Rest of Central and South America	KAZ	Rest of Russia and Central Asia	1.28177e+06
CUB	Rest of Central and South America	RUS	RUS	569547
CUB	Rest of Central and South America	TKM	Rest of Russia and Central Asia	18707.2
CUB	Rest of Central and South America	UZB	Rest of Russia and Central Asia	211277
CUB	Rest of Central and South America	IDN	Rest of South and Southeast Asia	34100.2
CUB	Rest of Central and South America	IND	IND	536973
CUB	Rest of Central and South America	IRN	IRN	67545.3
CUB	Rest of Central and South America	MMR	Rest of South and Southeast Asia	220423
CUB	Rest of Central and South America	MYS	Rest of South and Southeast Asia	42466.4
CUB	Rest of Central and South America	PAK	Rest of South and Southeast Asia	9.26886e+06
CUB	Rest of Central and South America	THA	Rest of South and Southeast Asia	906546
CUB	Rest of Central and South America	VNM	Rest of South and Southeast Asia	5.70601e+06
CUB	Rest of Central and South America	NER	Rest of Sub-Sahara Africa	49536.8
CUB	Rest of Central and South America	ZAF	ZAF	290923
CUB	Rest of Central and South America	CAN	CAN	152999
CUB	Rest of Central and South America	USA	USA	2.80391e+07
DMA	Rest of Central and South America	GUY	Rest of Central and South America	21258.5
DMA	Rest of Central and South America	USA	USA	35325.9
DOM	Rest of Central and South America	ARG	ARG	41775.3
DOM	Rest of Central and South America	CHL	Rest of Central and South America	128644
DOM	Rest of Central and South America	MEX	MEX	312376
DOM	Rest of Central and South America	CHN	CHN	31466.6
DOM	Rest of Central and South America	ESP	Rest of Europe	78010.8
DOM	Rest of Central and South America	EGY	EGY	16564.1
DOM	Rest of Central and South America	SAU	Rest of MENA	20355.2
DOM	Rest of Central and South America	KAZ	Rest of Russia and Central Asia	40113.6
DOM	Rest of Central and South America	IDN	Rest of South and Southeast Asia	20295.3
DOM	Rest of Central and South America	IND	IND	93321
DOM	Rest of Central and South America	PAK	Rest of South and Southeast Asia	118515
DOM	Rest of Central and South America	THA	Rest of South and Southeast Asia	295947
DOM	Rest of Central and South America	VNM	Rest of South and Southeast Asia	62551.8
DOM	Rest of Central and South America	CAN	CAN	17239.9
DOM	Rest of Central and South America	USA	USA	1.10208e+07
ECU	Rest of Central and South America	ARG	ARG	324287
ECU	Rest of Central and South America	CHL	Rest of Central and South America	957747
ECU	Rest of Central and South America	MEX	MEX	349925
ECU	Rest of Central and South America	PER	Rest of Central and South America	734269
ECU	Rest of Central and South America	CHN	CHN	16109.5
ECU	Rest of Central and South America	ESP	Rest of Europe	26788.2
ECU	Rest of Central and South America	ROU	Rest of Europe	16416.5
ECU	Rest of Central and South America	EGY	EGY	40785.4
ECU	Rest of Central and South America	SAU	Rest of MENA	28696.4
ECU	Rest of Central and South America	TUR	Rest of MENA	55393.9
ECU	Rest of Central and South America	AUS	AUS	20786.2
ECU	Rest of Central and South America	KAZ	Rest of Russia and Central Asia	75488.5
ECU	Rest of Central and South America	IND	IND	17044.6
ECU	Rest of Central and South America	IRN	IRN	39963.9
ECU	Rest of Central and South America	PAK	Rest of South and Southeast Asia	44105.4
ECU	Rest of Central and South America	THA	Rest of South and Southeast Asia	68677.2
ECU	Rest of Central and South America	CAN	CAN	211791
ECU	Rest of Central and South America	USA	USA	2.32711e+06
GRD	Rest of Central and South America	GUY	Rest of Central and South America	34543.5
GRD	Rest of Central and South America	USA	USA	93367.6
GTM	Rest of Central and South America	BRA	BRA	27080.6
GTM	Rest of Central and South America	CHL	Rest of Central and South America	73431.3
GTM	Rest of Central and South America	CRI	Rest of Central and South America	16707.2
GTM	Rest of Central and South America	HND	Rest of Central and South America	98122.9
GTM	Rest of Central and South America	MEX	MEX	2.51912e+06
GTM	Rest of Central and South America	NIC	Rest of Central and South America	32046.9
GTM	Rest of Central and South America	CHN	CHN	51737.5
GTM	Rest of Central and South America	ESP	Rest of Europe	76314
GTM	Rest of Central and South America	FRA	FRA	33454.5
GTM	Rest of Central and South America	ITA	Rest of Europe	199796
GTM	Rest of Central and South America	ROU	Rest of Europe	15984.9
GTM	Rest of Central and South America	EGY	EGY	60292.5
GTM	Rest of Central and South America	SAU	Rest of MENA	103414
GTM	Rest of Central and South America	AUS	AUS	21119.5
GTM	Rest of Central and South America	NZL	Rest of Oceania	27845.3
GTM	Rest of Central and South America	KAZ	Rest of Russia and Central Asia	73315.9
GTM	Rest of Central and South America	IND	IND	155552
GTM	Rest of Central and South America	IRN	IRN	21628.4
GTM	Rest of Central and South America	PAK	Rest of South and Southeast Asia	519457
GTM	Rest of Central and South America	THA	Rest of South and Southeast Asia	262181
GTM	Rest of Central and South America	VNM	Rest of South and Southeast Asia	226418
GTM	Rest of Central and South America	CAN	CAN	17459.1
GTM	Rest of Central and South America	USA	USA	1.68316e+07
GUY	Rest of Central and South America	MEX	MEX	56591.9
GUY	Rest of Central and South America	KAZ	Rest of Russia and Central Asia	28848.1
GUY	Rest of Central and South America	CAN	CAN	19196.7
GUY	Rest of Central and South America	USA	USA	327639
HND	Rest of Central and South America	CHL	Rest of Central and South America	154779
HND	Rest of Central and South America	GTM	Rest of Central and South America	49112.2
HND	Rest of Central and South America	MEX	MEX	549085
HND	Rest of Central and South America	NIC	Rest of Central and South America	64607.6
HND	Rest of Central and South America	URY	Rest of Central and South America	101284
HND	Rest of Central and South America	CHN	CHN	23771.4
HND	Rest of Central and South America	ESP	Rest of Europe	80595
HND	Rest of Central and South America	ITA	Rest of Europe	24508.4
HND	Rest of Central and South America	EGY	EGY	75564.1
HND	Rest of Central and South America	SAU	Rest of MENA	41966.3
HND	Rest of Central and South America	TUR	Rest of MENA	71424
HND	Rest of Central and South America	KAZ	Rest of Russia and Central Asia	92212.8
HND	Rest of Central and South America	IND	IND	87372.1
HND	Rest of Central and South America	IRN	IRN	16484.2
HND	Rest of Central and South America	PAK	Rest of South and Southeast Asia	605148
HND	Rest of Central and South America	THA	Rest of South and Southeast Asia	498997
HND	Rest of Central and South America	VNM	Rest of South and Southeast Asia	286638
HND	Rest of Central and South America	USA	USA	1.69422e+07
HTI	Rest of Central and South America	ARG	ARG	89886.7
HTI	Rest of Central and South America	BRA	BRA	82951.6
HTI	Rest of Central and South America	CHL	Rest of Central and South America	35891.5
HTI	Rest of Central and South America	GUY	Rest of Central and South America	88140.3
HTI	Rest of Central and South America	MEX	MEX	54326.8
HTI	Rest of Central and South America	PER	Rest of Central and South America	24894.9
HTI	Rest of Central and South America	SUR	Rest of Central and South America	690345
HTI	Rest of Central and South America	URY	Rest of Central and South America	21761.2
HTI	Rest of Central and South America	ESP	Rest of Europe	122074
HTI	Rest of Central and South America	FRA	FRA	61188.8
HTI	Rest of Central and South America	GRC	Rest of Europe	38800.8
HTI	Rest of Central and South America	ITA	Rest of Europe	158097
HTI	Rest of Central and South America	EGY	EGY	355622
HTI	Rest of Central and South America	SAU	Rest of MENA	22916.8
HTI	Rest of Central and South America	TUR	Rest of MENA	518716
HTI	Rest of Central and South America	KAZ	Rest of Russia and Central Asia	135453
HTI	Rest of Central and South America	RUS	RUS	43955.4
HTI	Rest of Central and South America	IND	IND	825297
HTI	Rest of Central and South America	MMR	Rest of South and Southeast Asia	59463.1
HTI	Rest of Central and South America	PAK	Rest of South and Southeast Asia	844301
HTI	Rest of Central and South America	THA	Rest of South and Southeast Asia	1.84081e+06
HTI	Rest of Central and South America	VNM	Rest of South and Southeast Asia	1.40272e+06
HTI	Rest of Central and South America	USA	USA	4.37636e+07
JAM	Rest of Central and South America	BRA	BRA	162385
JAM	Rest of Central and South America	GUY	Rest of Central and South America	1.44871e+06
JAM	Rest of Central and South America	MEX	MEX	137524
JAM	Rest of Central and South America	SUR	Rest of Central and South America	1.12935e+06
JAM	Rest of Central and South America	CHN	CHN	16145.7
JAM	Rest of Central and South America	EGY	EGY	92062.8
JAM	Rest of Central and South America	SAU	Rest of MENA	16002.5
JAM	Rest of Central and South America	NZL	Rest of Oceania	23829.5
JAM	Rest of Central and South America	KAZ	Rest of Russia and Central Asia	45472.1
JAM	Rest of Central and South America	IND	IND	186193
JAM	Rest of Central and South America	MMR	Rest of South and Southeast Asia	15700
JAM	Rest of Central and South America	PAK	Rest of South and Southeast Asia	101801
JAM	Rest of Central and South America	THA	Rest of South and Southeast Asia	240263
JAM	Rest of Central and South America	VNM	Rest of South and Southeast Asia	17315.7
JAM	Rest of Central and South America	USA	USA	7.96193e+06
KNA	Rest of Central and South America	THA	Rest of South and Southeast Asia	74559.2
KNA	Rest of Central and South America	USA	USA	39793.6
LCA	Rest of Central and South America	GUY	Rest of Central and South America	17048.5
LCA	Rest of Central and South America	PAK	Rest of South and Southeast Asia	20259.7
LCA	Rest of Central and South America	USA	USA	365181
MEX	MEX	ARG	ARG	427182
MEX	MEX	BRA	BRA	774699
MEX	MEX	CHL	Rest of Central and South America	1.45873e+06
MEX	MEX	DOM	Rest of Central and South America	97905.4
MEX	MEX	GTM	Rest of Central and South America	44991.8
MEX	MEX	NIC	Rest of Central and South America	76562.8
MEX	MEX	PER	Rest of Central and South America	74960.3
MEX	MEX	URY	Rest of Central and South America	191842
MEX	MEX	CHN	CHN	767154
MEX	MEX	BEL	Rest of Europe	36276.7
MEX	MEX	BLR	Rest of Europe	70030.6
MEX	MEX	DEU	DEU	121961
MEX	MEX	ESP	Rest of Europe	1.01347e+06
MEX	MEX	FRA	FRA	203399
MEX	MEX	GBR	Rest of Europe	41755.5
MEX	MEX	GRC	Rest of Europe	189985
MEX	MEX	ITA	Rest of Europe	184900
MEX	MEX	NLD	Rest of Europe	179120
MEX	MEX	POL	Rest of Europe	140709
MEX	MEX	PRT	Rest of Europe	89940.1
MEX	MEX	ROU	Rest of Europe	69297.6
MEX	MEX	EGY	EGY	571591
MEX	MEX	SAU	Rest of MENA	811397
MEX	MEX	TUR	Rest of MENA	172055
MEX	MEX	AUS	AUS	1.34501e+06
MEX	MEX	NZL	Rest of Oceania	657930
MEX	MEX	KAZ	Rest of Russia and Central Asia	1.51437e+06
MEX	MEX	RUS	RUS	216289
MEX	MEX	TJK	Rest of Russia and Central Asia	108919
MEX	MEX	TKM	Rest of Russia and Central Asia	2.29986e+06
MEX	MEX	UZB	Rest of Russia and Central Asia	2.01655e+06
MEX	MEX	IND	IND	5.39928e+06
MEX	MEX	IRN	IRN	376024
MEX	MEX	LKA	Rest of South and Southeast Asia	42164.1
MEX	MEX	MMR	Rest of South and Southeast Asia	73658.8
MEX	MEX	PAK	Rest of South and Southeast Asia	2.10098e+06
MEX	MEX	THA	Rest of South and Southeast Asia	2.60411e+06
MEX	MEX	VNM	Rest of South and Southeast Asia	1.66715e+06
MEX	MEX	MDG	Rest of Sub-Sahara Africa	41722.2
MEX	MEX	NER	Rest of Sub-Sahara Africa	18535.1
MEX	MEX	SDN	Rest of Sub-Sahara Africa	18822.9
MEX	MEX	ZAF	ZAF	316130
MEX	MEX	CAN	CAN	1.48902e+06
MEX	MEX	USA	USA	2.46725e+08
NIC	Rest of Central and South America	CHL	Rest of Central and South America	133827
NIC	Rest of Central and South America	CRI	Rest of Central and South America	76332.4
NIC	Rest of Central and South America	HND	Rest of Central and South America	20075.3
NIC	Rest of Central and South America	MEX	MEX	309413
NIC	Rest of Central and South America	CHN	CHN	40251.4
NIC	Rest of Central and South America	EGY	EGY	47208.1
NIC	Rest of Central and South America	TUR	Rest of MENA	19946.1
NIC	Rest of Central and South America	KAZ	Rest of Russia and Central Asia	19286.2
NIC	Rest of Central and South America	TJK	Rest of Russia and Central Asia	25215.9
NIC	Rest of Central and South America	IND	IND	40884.4
NIC	Rest of Central and South America	IRN	IRN	46632.4
NIC	Rest of Central and South America	PAK	Rest of South and Southeast Asia	372546
NIC	Rest of Central and South America	THA	Rest of South and Southeast Asia	296137
NIC	Rest of Central and South America	VNM	Rest of South and Southeast Asia	183160
NIC	Rest of Central and South America	USA	USA	9.53736e+06
PAN	Rest of Central and South America	ARG	ARG	15592.3
PAN	Rest of Central and South America	BRA	BRA	68208.2
PAN	Rest of Central and South America	CHL	Rest of Central and South America	120449
PAN	Rest of Central and South America	CRI	Rest of Central and South America	24959
PAN	Rest of Central and South America	GUY	Rest of Central and South America	144841
PAN	Rest of Central and South America	MEX	MEX	330532
PAN	Rest of Central and South America	NIC	Rest of Central and South America	25520.9
PAN	Rest of Central and South America	PER	Rest of Central and South America	71438.1
PAN	Rest of Central and South America	SUR	Rest of Central and South America	156173
PAN	Rest of Central and South America	URY	Rest of Central and South America	24815.8
PAN	Rest of Central and South America	CHN	CHN	41956.6
PAN	Rest of Central and South America	ESP	Rest of Europe	28664
PAN	Rest of Central and South America	MDA	Rest of Europe	29400.8
PAN	Rest of Central and South America	EGY	EGY	65829.5
PAN	Rest of Central and South America	NZL	Rest of Oceania	22729.7
PAN	Rest of Central and South America	KAZ	Rest of Russia and Central Asia	19305.3
PAN	Rest of Central and South America	TJK	Rest of Russia and Central Asia	19681.8
PAN	Rest of Central and South America	IND	IND	69410
PAN	Rest of Central and South America	IRN	IRN	36494
PAN	Rest of Central and South America	PAK	Rest of South and Southeast Asia	1.27812e+06
PAN	Rest of Central and South America	THA	Rest of South and Southeast Asia	332448
PAN	Rest of Central and South America	VNM	Rest of South and Southeast Asia	268486
PAN	Rest of Central and South America	USA	USA	1.2564e+07
PER	Rest of Central and South America	ARG	ARG	917677
PER	Rest of Central and South America	BOL	Rest of Central and South America	21624.3
PER	Rest of Central and South America	BRA	BRA	97452.8
PER	Rest of Central and South America	CHL	Rest of Central and South America	1.5004e+06
PER	Rest of Central and South America	COL	Rest of Central and South America	69071.6
PER	Rest of Central and South America	MEX	MEX	1.87558e+06
PER	Rest of Central and South America	PRY	Rest of Central and South America	81167.5
PER	Rest of Central and South America	URY	Rest of Central and South America	6.18299e+06
PER	Rest of Central and South America	CHN	CHN	49648.5
PER	Rest of Central and South America	ESP	Rest of Europe	53866.8
PER	Rest of Central and South America	POL	Rest of Europe	17132
PER	Rest of Central and South America	ROU	Rest of Europe	41578.9
PER	Rest of Central and South America	EGY	EGY	59989.2
PER	Rest of Central and South America	SAU	Rest of MENA	122891
PER	Rest of Central and South America	TUR	Rest of MENA	140223
PER	Rest of Central and South America	AUS	AUS	25696.3
PER	Rest of Central and South America	NZL	Rest of Oceania	51010.2
PER	Rest of Central and South America	KAZ	Rest of Russia and Central Asia	203882
PER	Rest of Central and South America	RUS	RUS	109084
PER	Rest of Central and South America	TKM	Rest of Russia and Central Asia	22606
PER	Rest of Central and South America	UZB	Rest of Russia and Central Asia	20120.1
PER	Rest of Central and South America	IND	IND	97915.2
PER	Rest of Central and South America	IRN	IRN	53830.1
PER	Rest of Central and South America	PAK	Rest of South and Southeast Asia	496612
PER	Rest of Central and South America	THA	Rest of South and Southeast Asia	25056.3
PER	Rest of Central and South America	ZAF	ZAF	48309.7
PER	Rest of Central and South America	CAN	CAN	384707
PER	Rest of Central and South America	USA	USA	9.30631e+06
PRY	Rest of Central and South America	ARG	ARG	263466
PRY	Rest of Central and South America	BRA	BRA	19522.5
PRY	Rest of Central and South America	THA	Rest of South and Southeast Asia	20492.6
SLV	Rest of Central and South America	BRA	BRA	42012.5
SLV	Rest of Central and South America	CHL	Rest of Central and South America	80244.1
SLV	Rest of Central and South America	CRI	Rest of Central and South America	26984.1
SLV	Rest of Central and South America	GTM	Rest of Central and South America	475124
SLV	Rest of Central and South America	HND	Rest of Central and South America	169674
SLV	Rest of Central and South America	MEX	MEX	697742
SLV	Rest of Central and South America	NIC	Rest of Central and South America	737563
SLV	Rest of Central and South America	PAN	Rest of Central and South America	22817.4
SLV	Rest of Central and South America	URY	Rest of Central and South America	32377.2
SLV	Rest of Central and South America	CHN	CHN	20119.9
SLV	Rest of Central and South America	ESP	Rest of Europe	24194.7
SLV	Rest of Central and South America	EGY	EGY	40966.5
SLV	Rest of Central and South America	SAU	Rest of MENA	81330.5
SLV	Rest of Central and South America	AUS	AUS	22257.7
SLV	Rest of Central and South America	NZL	Rest of Oceania	25912.7
SLV	Rest of Central and South America	KAZ	Rest of Russia and Central Asia	19228.4
SLV	Rest of Central and South America	IND	IND	406434
SLV	Rest of Central and South America	PAK	Rest of South and Southeast Asia	343639
SLV	Rest of Central and South America	THA	Rest of South and Southeast Asia	267119
SLV	Rest of Central and South America	VNM	Rest of South and Southeast Asia	158246
SLV	Rest of Central and South America	CAN	CAN	28562.3
SLV	Rest of Central and South America	USA	USA	1.00595e+07
SUR	Rest of Central and South America	IND	IND	182406
SUR	Rest of Central and South America	USA	USA	291419
TTO	Rest of Central and South America	BRA	BRA	229525
TTO	Rest of Central and South America	GUY	Rest of Central and South America	670048
TTO	Rest of Central and South America	MEX	MEX	280405
TTO	Rest of Central and South America	PRY	Rest of Central and South America	191663
TTO	Rest of Central and South America	SUR	Rest of Central and South America	53558.8
TTO	Rest of Central and South America	URY	Rest of Central and South America	106056
TTO	Rest of Central and South America	EGY	EGY	31906.9
TTO	Rest of Central and South America	SAU	Rest of MENA	25428.8
TTO	Rest of Central and South America	TUR	Rest of MENA	17931.1
TTO	Rest of Central and South America	NZL	Rest of Oceania	53739.4
TTO	Rest of Central and South America	KAZ	Rest of Russia and Central Asia	18451.6
TTO	Rest of Central and South America	IND	IND	55604.9
TTO	Rest of Central and South America	PAK	Rest of South and Southeast Asia	59846.8
TTO	Rest of Central and South America	THA	Rest of South and Southeast Asia	70057.5
TTO	Rest of Central and South America	VNM	Rest of South and Southeast Asia	134741
TTO	Rest of Central and South America	USA	USA	2.12608e+06
URY	Rest of Central and South America	ARG	ARG	298301
URY	Rest of Central and South America	BRA	BRA	100514
URY	Rest of Central and South America	CHL	Rest of Central and South America	64978.8
URY	Rest of Central and South America	ESP	Rest of Europe	20323.6
URY	Rest of Central and South America	FRA	FRA	16582.2
URY	Rest of Central and South America	EGY	EGY	15684.9
URY	Rest of Central and South America	KAZ	Rest of Russia and Central Asia	36803.8
URY	Rest of Central and South America	IND	IND	145405
URY	Rest of Central and South America	THA	Rest of South and Southeast Asia	59004.9
URY	Rest of Central and South America	USA	USA	23021.2
VCT	Rest of Central and South America	DOM	Rest of Central and South America	15969.5
VCT	Rest of Central and South America	GUY	Rest of Central and South America	19719.9
VCT	Rest of Central and South America	PAK	Rest of South and Southeast Asia	20323.9
VCT	Rest of Central and South America	USA	USA	499563
VEN	Rest of Central and South America	ARG	ARG	5.89492e+06
VEN	Rest of Central and South America	BRA	BRA	8.23995e+06
VEN	Rest of Central and South America	CHL	Rest of Central and South America	2.5042e+06
VEN	Rest of Central and South America	DOM	Rest of Central and South America	101564
VEN	Rest of Central and South America	ECU	Rest of Central and South America	1.12806e+06
VEN	Rest of Central and South America	GUY	Rest of Central and South America	1.33228e+06
VEN	Rest of Central and South America	MEX	MEX	1.18471e+06
VEN	Rest of Central and South America	NIC	Rest of Central and South America	1.07838e+06
VEN	Rest of Central and South America	PER	Rest of Central and South America	54236.7
VEN	Rest of Central and South America	PRY	Rest of Central and South America	567964
VEN	Rest of Central and South America	URY	Rest of Central and South America	623624
VEN	Rest of Central and South America	CHN	CHN	128886
VEN	Rest of Central and South America	BLR	Rest of Europe	16801.2
VEN	Rest of Central and South America	ESP	Rest of Europe	268429
VEN	Rest of Central and South America	FRA	FRA	47113.7
VEN	Rest of Central and South America	GRC	Rest of Europe	39682
VEN	Rest of Central and South America	ITA	Rest of Europe	110150
VEN	Rest of Central and South America	POL	Rest of Europe	44634.9
VEN	Rest of Central and South America	PRT	Rest of Europe	79628.5
VEN	Rest of Central and South America	ROU	Rest of Europe	61093.4
VEN	Rest of Central and South America	EGY	EGY	372029
VEN	Rest of Central and South America	SAU	Rest of MENA	531928
VEN	Rest of Central and South America	TUR	Rest of MENA	198822
VEN	Rest of Central and South America	AUS	AUS	119358
VEN	Rest of Central and South America	NZL	Rest of Oceania	495929
VEN	Rest of Central and South America	KAZ	Rest of Russia and Central Asia	361652
VEN	Rest of Central and South America	RUS	RUS	45357.6
VEN	Rest of Central and South America	TKM	Rest of Russia and Central Asia	47136.3
VEN	Rest of Central and South America	IND	IND	520741
VEN	Rest of Central and South America	IRN	IRN	55269.1
VEN	Rest of Central and South America	MMR	Rest of South and Southeast Asia	60619.6
VEN	Rest of Central and South America	PAK	Rest of South and Southeast Asia	2.80271e+06
VEN	Rest of Central and South America	THA	Rest of South and Southeast Asia	1.28873e+06
VEN	Rest of Central and South America	VNM	Rest of South and Southeast Asia	39134.8
VEN	Rest of Central and South America	MDG	Rest of Sub-Sahara Africa	16688.9
VEN	Rest of Central and South America	MLI	Rest of Sub-Sahara Africa	33812.1
VEN	Rest of Central and South America	NAM	Rest of Sub-Sahara Africa	54276.6
VEN	Rest of Central and South America	TCD	Rest of Sub-Sahara Africa	32611.7
VEN	Rest of Central and South America	ZAF	ZAF	34341.3
VEN	Rest of Central and South America	CAN	CAN	442602
VEN	Rest of Central and South America	USA	USA	4.77862e+07
CHN	CHN	ARG	ARG	3.99319e+06
CHN	CHN	BOL	Rest of Central and South America	32623.1
CHN	CHN	BRA	BRA	2.66236e+06
CHN	CHN	CHL	Rest of Central and South America	2.00748e+06
CHN	CHN	COL	Rest of Central and South America	52564.6
CHN	CHN	CRI	Rest of Central and South America	269396
CHN	CHN	DOM	Rest of Central and South America	19268.5
CHN	CHN	ECU	Rest of Central and South America	308790
CHN	CHN	GTM	Rest of Central and South America	54121.8
CHN	CHN	HND	Rest of Central and South America	37131.3
CHN	CHN	MEX	MEX	1.51639e+06
CHN	CHN	PER	Rest of Central and South America	80255.8
CHN	CHN	PRY	Rest of Central and South America	118623
CHN	CHN	URY	Rest of Central and South America	1.19952e+06
CHN	CHN	KOR	KOR	23436.8
CHN	CHN	TWN	Rest of East Asia	46351.6
CHN	CHN	BEL	Rest of Europe	37518.4
CHN	CHN	BLR	Rest of Europe	39239.7
CHN	CHN	DEU	DEU	325051
CHN	CHN	DNK	Rest of Europe	855126
CHN	CHN	ESP	Rest of Europe	7.27008e+06
CHN	CHN	FRA	FRA	1.50004e+06
CHN	CHN	GBR	Rest of Europe	37728.5
CHN	CHN	GRC	Rest of Europe	388248
CHN	CHN	HUN	Rest of Europe	27129.2
CHN	CHN	IRL	Rest of Europe	149798
CHN	CHN	ITA	Rest of Europe	429447
CHN	CHN	NLD	Rest of Europe	191651
CHN	CHN	POL	Rest of Europe	315849
CHN	CHN	PRT	Rest of Europe	141286
CHN	CHN	ROU	Rest of Europe	122918
CHN	CHN	SVK	Rest of Europe	27733.9
CHN	CHN	SWE	Rest of Europe	24708.5
CHN	CHN	UKR	Rest of Europe	103260
CHN	CHN	ARE	Rest of MENA	189242
CHN	CHN	AZE	Rest of MENA	25181.1
CHN	CHN	EGY	EGY	990143
CHN	CHN	ISR	Rest of MENA	540941
CHN	CHN	LBN	Rest of MENA	102877
CHN	CHN	MAR	Rest of MENA	218140
CHN	CHN	SAU	Rest of MENA	1.54767e+06
CHN	CHN	TUN	Rest of MENA	74792.8
CHN	CHN	TUR	Rest of MENA	390653
CHN	CHN	YEM	Rest of MENA	77898.9
CHN	CHN	AUS	AUS	1.56785e+07
CHN	CHN	NZL	Rest of Oceania	3.82678e+06
CHN	CHN	KAZ	Rest of Russia and Central Asia	636808
CHN	CHN	KGZ	Rest of Russia and Central Asia	131216
CHN	CHN	MNG	Rest of Russia and Central Asia	303697
CHN	CHN	RUS	RUS	130744
CHN	CHN	TJK	Rest of Russia and Central Asia	259350
CHN	CHN	TKM	Rest of Russia and Central Asia	261444
CHN	CHN	UZB	Rest of Russia and Central Asia	650876
CHN	CHN	AFG	Rest of South and Southeast Asia	234564
CHN	CHN	IDN	Rest of South and Southeast Asia	75489.5
CHN	CHN	IND	IND	3.46614e+07
CHN	CHN	IRN	IRN	6.49657e+06
CHN	CHN	LKA	Rest of South and Southeast Asia	146434
CHN	CHN	MMR	Rest of South and Southeast Asia	180893
CHN	CHN	MYS	Rest of South and Southeast Asia	33289.5
CHN	CHN	PAK	Rest of South and Southeast Asia	2.48306e+06
CHN	CHN	THA	Rest of South and Southeast Asia	7.01776e+07
CHN	CHN	VNM	Rest of South and Southeast Asia	3.69638e+06
CHN	CHN	ETH	Rest of Sub-Sahara Africa	173384
CHN	CHN	KEN	Rest of Sub-Sahara Africa	184558
CHN	CHN	MDG	Rest of Sub-Sahara Africa	384987
CHN	CHN	MLI	Rest of Sub-Sahara Africa	61408.4
CHN	CHN	MOZ	Rest of Sub-Sahara Africa	29459.4
CHN	CHN	NER	Rest of Sub-Sahara Africa	121851
CHN	CHN	SDN	Rest of Sub-Sahara Africa	4.4455e+06
CHN	CHN	SWZ	Rest of Sub-Sahara Africa	31102.9
CHN	CHN	TZA	Rest of Sub-Sahara Africa	85011.9
CHN	CHN	ZAF	ZAF	669630
CHN	CHN	ZWE	Rest of Sub-Sahara Africa	19769.9
CHN	CHN	CAN	CAN	1.24107e+06
CHN	CHN	USA	USA	1.58427e+08
HKG	Rest of East Asia	ARG	ARG	435127
HKG	Rest of East Asia	BRA	BRA	4.37416e+06
HKG	Rest of East Asia	CHL	Rest of Central and South America	621325
HKG	Rest of East Asia	ECU	Rest of Central and South America	67843.6
HKG	Rest of East Asia	MEX	MEX	795688
HKG	Rest of East Asia	NIC	Rest of Central and South America	31764.6
HKG	Rest of East Asia	PER	Rest of Central and South America	16080.1
HKG	Rest of East Asia	PRY	Rest of Central and South America	61242.4
HKG	Rest of East Asia	URY	Rest of Central and South America	260441
HKG	Rest of East Asia	CHN	CHN	2.76391e+07
HKG	Rest of East Asia	JPN	JPN	17285.7
HKG	Rest of East Asia	TWN	Rest of East Asia	52187.3
HKG	Rest of East Asia	BEL	Rest of Europe	25233.4
HKG	Rest of East Asia	BLR	Rest of Europe	59845.9
HKG	Rest of East Asia	DEU	DEU	307441
HKG	Rest of East Asia	DNK	Rest of Europe	53195.1
HKG	Rest of East Asia	ESP	Rest of Europe	3.10608e+06
HKG	Rest of East Asia	FRA	FRA	432530
HKG	Rest of East Asia	GBR	Rest of Europe	34769.8
HKG	Rest of East Asia	GRC	Rest of Europe	147043
HKG	Rest of East Asia	IRL	Rest of Europe	49368.1
HKG	Rest of East Asia	ITA	Rest of Europe	386467
HKG	Rest of East Asia	NLD	Rest of Europe	215223
HKG	Rest of East Asia	POL	Rest of Europe	195701
HKG	Rest of East Asia	PRT	Rest of Europe	118645
HKG	Rest of East Asia	ROU	Rest of Europe	37462.1
HKG	Rest of East Asia	UKR	Rest of Europe	24580.4
HKG	Rest of East Asia	DZA	Rest of MENA	17248.6
HKG	Rest of East Asia	EGY	EGY	488898
HKG	Rest of East Asia	MAR	Rest of MENA	248141
HKG	Rest of East Asia	SAU	Rest of MENA	277680
HKG	Rest of East Asia	TUN	Rest of MENA	110330
HKG	Rest of East Asia	TUR	Rest of MENA	475996
HKG	Rest of East Asia	AUS	AUS	2.3266e+06
HKG	Rest of East Asia	NZL	Rest of Oceania	483884
HKG	Rest of East Asia	KAZ	Rest of Russia and Central Asia	377334
HKG	Rest of East Asia	RUS	RUS	95136.2
HKG	Rest of East Asia	TJK	Rest of Russia and Central Asia	54819
HKG	Rest of East Asia	TKM	Rest of Russia and Central Asia	33309.1
HKG	Rest of East Asia	IND	IND	2.30815e+06
HKG	Rest of East Asia	IRN	IRN	4.29303e+06
HKG	Rest of East Asia	KHM	Rest of South and Southeast Asia	19280.6
HKG	Rest of East Asia	NPL	Rest of South and Southeast Asia	16969.4
HKG	Rest of East Asia	PAK	Rest of South and Southeast Asia	5.22676e+06
HKG	Rest of East Asia	THA	Rest of South and Southeast Asia	4.25777e+07
HKG	Rest of East Asia	VNM	Rest of South and Southeast Asia	4.53746e+06
HKG	Rest of East Asia	MDG	Rest of Sub-Sahara Africa	23332.6
HKG	Rest of East Asia	NER	Rest of Sub-Sahara Africa	162393
HKG	Rest of East Asia	SDN	Rest of Sub-Sahara Africa	19376.7
HKG	Rest of East Asia	ZAF	ZAF	865882
HKG	Rest of East Asia	CAN	CAN	191113
HKG	Rest of East Asia	USA	USA	1.60124e+07
JPN	JPN	ARG	ARG	2.74131e+06
JPN	JPN	BRA	BRA	1.63739e+06
JPN	JPN	CHL	Rest of Central and South America	3.4533e+06
JPN	JPN	COL	Rest of Central and South America	77184.5
JPN	JPN	CRI	Rest of Central and South America	124865
JPN	JPN	DOM	Rest of Central and South America	59640.9
JPN	JPN	ECU	Rest of Central and South America	1.33622e+06
JPN	JPN	GTM	Rest of Central and South America	258218
JPN	JPN	MEX	MEX	8.58826e+06
JPN	JPN	NIC	Rest of Central and South America	54442.6
JPN	JPN	PER	Rest of Central and South America	180834
JPN	JPN	SUR	Rest of Central and South America	20609.4
JPN	JPN	URY	Rest of Central and South America	329672
JPN	JPN	CHN	CHN	1.95015e+07
JPN	JPN	KOR	KOR	16680.3
JPN	JPN	AUT	Rest of Europe	21272.5
JPN	JPN	BGR	Rest of Europe	38927.1
JPN	JPN	BLR	Rest of Europe	263593
JPN	JPN	DEU	DEU	101120
JPN	JPN	DNK	Rest of Europe	554427
JPN	JPN	ESP	Rest of Europe	5.49934e+06
JPN	JPN	FRA	FRA	476902
JPN	JPN	GEO	Rest of Europe	36688.6
JPN	JPN	GRC	Rest of Europe	694850
JPN	JPN	HUN	Rest of Europe	108642
JPN	JPN	ITA	Rest of Europe	1.53494e+06
JPN	JPN	MDA	Rest of Europe	16155.3
JPN	JPN	MKD	Rest of Europe	42990.1
JPN	JPN	NLD	Rest of Europe	107422
JPN	JPN	POL	Rest of Europe	163309
JPN	JPN	PRT	Rest of Europe	207018
JPN	JPN	ROU	Rest of Europe	109066
JPN	JPN	SVK	Rest of Europe	24281.8
JPN	JPN	UKR	Rest of Europe	1.25698e+06
JPN	JPN	EGY	EGY	2.01569e+06
JPN	JPN	ISR	Rest of MENA	707860
JPN	JPN	JOR	Rest of MENA	29021
JPN	JPN	LBN	Rest of MENA	137713
JPN	JPN	MAR	Rest of MENA	570887
JPN	JPN	OMN	Rest of MENA	23800.3
JPN	JPN	SAU	Rest of MENA	2.46283e+06
JPN	JPN	TUN	Rest of MENA	61137.7
JPN	JPN	TUR	Rest of MENA	1.95697e+06
JPN	JPN	YEM	Rest of MENA	75923.8
JPN	JPN	AUS	AUS	3.96985e+07
JPN	JPN	NZL	Rest of Oceania	2.96872e+06
JPN	JPN	VUT	Rest of Oceania	20954.1
JPN	JPN	KAZ	Rest of Russia and Central Asia	1.5807e+06
JPN	JPN	KGZ	Rest of Russia and Central Asia	46535.4
JPN	JPN	RUS	RUS	516215
JPN	JPN	TJK	Rest of Russia and Central Asia	1.36563e+06
JPN	JPN	TKM	Rest of Russia and Central Asia	3.88925e+06
JPN	JPN	UZB	Rest of Russia and Central Asia	536712
JPN	JPN	AFG	Rest of South and Southeast Asia	217259
JPN	JPN	IDN	Rest of South and Southeast Asia	1.05931e+06
JPN	JPN	IND	IND	1.79358e+07
JPN	JPN	IRN	IRN	4.27446e+06
JPN	JPN	LKA	Rest of South and Southeast Asia	128784
JPN	JPN	MMR	Rest of South and Southeast Asia	141757
JPN	JPN	MYS	Rest of South and Southeast Asia	48259.4
JPN	JPN	PAK	Rest of South and Southeast Asia	5.13303e+06
JPN	JPN	PHL	Rest of South and Southeast Asia	137266
JPN	JPN	THA	Rest of South and Southeast Asia	4.1324e+07
JPN	JPN	VNM	Rest of South and Southeast Asia	3.47562e+06
JPN	JPN	BFA	Rest of Sub-Sahara Africa	19790.4
JPN	JPN	CIV	Rest of Sub-Sahara Africa	39027.1
JPN	JPN	MDG	Rest of Sub-Sahara Africa	933303
JPN	JPN	MWI	Rest of Sub-Sahara Africa	32971.2
JPN	JPN	NER	Rest of Sub-Sahara Africa	122108
JPN	JPN	SDN	Rest of Sub-Sahara Africa	71580.1
JPN	JPN	SWZ	Rest of Sub-Sahara Africa	64922.1
JPN	JPN	TZA	Rest of Sub-Sahara Africa	37234.9
JPN	JPN	ZAF	ZAF	2.51296e+06
JPN	JPN	CAN	CAN	3.26373e+06
JPN	JPN	USA	USA	2.70438e+08
KOR	KOR	ARG	ARG	733725
KOR	KOR	BRA	BRA	545349
KOR	KOR	CHL	Rest of Central and South America	2.85808e+06
KOR	KOR	COL	Rest of Central and South America	25394.8
KOR	KOR	CRI	Rest of Central and South America	48379.5
KOR	KOR	DOM	Rest of Central and South America	17604.7
KOR	KOR	ECU	Rest of Central and South America	348941
KOR	KOR	GTM	Rest of Central and South America	25772.9
KOR	KOR	MEX	MEX	1.99863e+06
KOR	KOR	NIC	Rest of Central and South America	22319.9
KOR	KOR	PER	Rest of Central and South America	24523.5
KOR	KOR	URY	Rest of Central and South America	222731
KOR	KOR	CHN	CHN	1.85747e+07
KOR	KOR	TWN	Rest of East Asia	18072.8
KOR	KOR	AUT	Rest of Europe	34516.8
KOR	KOR	BEL	Rest of Europe	43568.7
KOR	KOR	BLR	Rest of Europe	125254
KOR	KOR	DEU	DEU	35433.9
KOR	KOR	DNK	Rest of Europe	113430
KOR	KOR	ESP	Rest of Europe	3.59844e+06
KOR	KOR	FRA	FRA	404518
KOR	KOR	GRC	Rest of Europe	69088.8
KOR	KOR	HUN	Rest of Europe	32431.7
KOR	KOR	ITA	Rest of Europe	263931
KOR	KOR	NLD	Rest of Europe	59703.6
KOR	KOR	POL	Rest of Europe	108221
KOR	KOR	PRT	Rest of Europe	37873.8
KOR	KOR	ROU	Rest of Europe	941710
KOR	KOR	SRB	Rest of Europe	44902.7
KOR	KOR	UKR	Rest of Europe	1.82765e+06
KOR	KOR	EGY	EGY	940772
KOR	KOR	ISR	Rest of MENA	211181
KOR	KOR	LBN	Rest of MENA	22239.5
KOR	KOR	MAR	Rest of MENA	75409.9
KOR	KOR	SAU	Rest of MENA	410079
KOR	KOR	TUR	Rest of MENA	1.02925e+06
KOR	KOR	YEM	Rest of MENA	18333.9
KOR	KOR	AUS	AUS	1.91754e+07
KOR	KOR	NZL	Rest of Oceania	2.12172e+06
KOR	KOR	KAZ	Rest of Russia and Central Asia	864036
KOR	KOR	RUS	RUS	498215
KOR	KOR	TJK	Rest of Russia and Central Asia	49162.3
KOR	KOR	TKM	Rest of Russia and Central Asia	37151.9
KOR	KOR	UZB	Rest of Russia and Central Asia	362053
KOR	KOR	AFG	Rest of South and Southeast Asia	45401.2
KOR	KOR	IDN	Rest of South and Southeast Asia	773844
KOR	KOR	IND	IND	3.82856e+07
KOR	KOR	IRN	IRN	741295
KOR	KOR	MYS	Rest of South and Southeast Asia	19325.4
KOR	KOR	PAK	Rest of South and Southeast Asia	6.71687e+06
KOR	KOR	PHL	Rest of South and Southeast Asia	31223.5
KOR	KOR	THA	Rest of South and Southeast Asia	1.32661e+07
KOR	KOR	VNM	Rest of South and Southeast Asia	119870
KOR	KOR	MDG	Rest of Sub-Sahara Africa	81664
KOR	KOR	MUS	Rest of Sub-Sahara Africa	16343.9
KOR	KOR	NER	Rest of Sub-Sahara Africa	38391.5
KOR	KOR	SDN	Rest of Sub-Sahara Africa	472049
KOR	KOR	SWZ	Rest of Sub-Sahara Africa	18718.5
KOR	KOR	ZAF	ZAF	910317
KOR	KOR	CAN	CAN	1.22621e+06
KOR	KOR	USA	USA	1.136e+08
MAC	Rest of East Asia	BRA	BRA	103539
MAC	Rest of East Asia	CHL	Rest of Central and South America	20786.7
MAC	Rest of East Asia	CHN	CHN	2.62722e+06
MAC	Rest of East Asia	ESP	Rest of Europe	109119
MAC	Rest of East Asia	ITA	Rest of Europe	18390.2
MAC	Rest of East Asia	EGY	EGY	88598.2
MAC	Rest of East Asia	SAU	Rest of MENA	16097
MAC	Rest of East Asia	AUS	AUS	16080.4
MAC	Rest of East Asia	KAZ	Rest of Russia and Central Asia	24540
MAC	Rest of East Asia	IND	IND	167030
MAC	Rest of East Asia	IRN	IRN	56483.7
MAC	Rest of East Asia	PAK	Rest of South and Southeast Asia	614285
MAC	Rest of East Asia	THA	Rest of South and Southeast Asia	2.05692e+06
MAC	Rest of East Asia	VNM	Rest of South and Southeast Asia	188114
MAC	Rest of East Asia	ZAF	ZAF	17633.2
MAC	Rest of East Asia	USA	USA	463037
TWN	Rest of East Asia	ARG	ARG	914539
TWN	Rest of East Asia	BRA	BRA	531501
TWN	Rest of East Asia	CHL	Rest of Central and South America	915264
TWN	Rest of East Asia	GTM	Rest of Central and South America	59536.3
TWN	Rest of East Asia	MEX	MEX	965468
TWN	Rest of East Asia	NIC	Rest of Central and South America	105344
TWN	Rest of East Asia	PAN	Rest of Central and South America	46881.2
TWN	Rest of East Asia	PER	Rest of Central and South America	32373.6
TWN	Rest of East Asia	PRY	Rest of Central and South America	49845.7
TWN	Rest of East Asia	URY	Rest of Central and South America	80777.6
TWN	Rest of East Asia	CHN	CHN	1.18544e+06
TWN	Rest of East Asia	KOR	KOR	15760.6
TWN	Rest of East Asia	BLR	Rest of Europe	25638.4
TWN	Rest of East Asia	DEU	DEU	18830.7
TWN	Rest of East Asia	ESP	Rest of Europe	734827
TWN	Rest of East Asia	FRA	FRA	86856.4
TWN	Rest of East Asia	GRC	Rest of Europe	71079.2
TWN	Rest of East Asia	ITA	Rest of Europe	191720
TWN	Rest of East Asia	POL	Rest of Europe	36732.8
TWN	Rest of East Asia	ROU	Rest of Europe	120495
TWN	Rest of East Asia	UKR	Rest of Europe	64079.2
TWN	Rest of East Asia	EGY	EGY	2.14795e+06
TWN	Rest of East Asia	ISR	Rest of MENA	332907
TWN	Rest of East Asia	MAR	Rest of MENA	126636
TWN	Rest of East Asia	SAU	Rest of MENA	1.04278e+06
TWN	Rest of East Asia	TUN	Rest of MENA	80187.7
TWN	Rest of East Asia	TUR	Rest of MENA	273322
TWN	Rest of East Asia	AUS	AUS	5.39711e+06
TWN	Rest of East Asia	NZL	Rest of Oceania	1.53876e+06
TWN	Rest of East Asia	KAZ	Rest of Russia and Central Asia	363195
TWN	Rest of East Asia	RUS	RUS	237115
TWN	Rest of East Asia	TJK	Rest of Russia and Central Asia	150629
TWN	Rest of East Asia	TKM	Rest of Russia and Central Asia	29536.7
TWN	Rest of East Asia	UZB	Rest of Russia and Central Asia	42594.1
TWN	Rest of East Asia	AFG	Rest of South and Southeast Asia	23363.6
TWN	Rest of East Asia	IDN	Rest of South and Southeast Asia	534263
TWN	Rest of East Asia	IND	IND	9.44105e+06
TWN	Rest of East Asia	IRN	IRN	950864
TWN	Rest of East Asia	LKA	Rest of South and Southeast Asia	411035
TWN	Rest of East Asia	MMR	Rest of South and Southeast Asia	96330.6
TWN	Rest of East Asia	MYS	Rest of South and Southeast Asia	16855.6
TWN	Rest of East Asia	NPL	Rest of South and Southeast Asia	737808
TWN	Rest of East Asia	PAK	Rest of South and Southeast Asia	1.22034e+06
TWN	Rest of East Asia	PHL	Rest of South and Southeast Asia	33880.7
TWN	Rest of East Asia	THA	Rest of South and Southeast Asia	6.93855e+06
TWN	Rest of East Asia	VNM	Rest of South and Southeast Asia	1.81928e+06
TWN	Rest of East Asia	KEN	Rest of Sub-Sahara Africa	15941
TWN	Rest of East Asia	MDG	Rest of Sub-Sahara Africa	46665.1
TWN	Rest of East Asia	NER	Rest of Sub-Sahara Africa	52710.9
TWN	Rest of East Asia	SDN	Rest of Sub-Sahara Africa	351992
TWN	Rest of East Asia	ZAF	ZAF	380295
TWN	Rest of East Asia	CAN	CAN	226418
TWN	Rest of East Asia	USA	USA	7.67635e+07
ALB	Rest of Europe	ARG	ARG	172558
ALB	Rest of Europe	BRA	BRA	118371
ALB	Rest of Europe	ECU	Rest of Central and South America	116379
ALB	Rest of Europe	MEX	MEX	107920
ALB	Rest of Europe	PRY	Rest of Central and South America	78717.6
ALB	Rest of Europe	URY	Rest of Central and South America	16391
ALB	Rest of Europe	CHN	CHN	209006
ALB	Rest of Europe	BGR	Rest of Europe	422288
ALB	Rest of Europe	ESP	Rest of Europe	333474
ALB	Rest of Europe	FRA	FRA	60205.2
ALB	Rest of Europe	GRC	Rest of Europe	2.47994e+06
ALB	Rest of Europe	ITA	Rest of Europe	1.04522e+06
ALB	Rest of Europe	MDA	Rest of Europe	153781
ALB	Rest of Europe	MKD	Rest of Europe	140233
ALB	Rest of Europe	POL	Rest of Europe	26712
ALB	Rest of Europe	ROU	Rest of Europe	59821.5
ALB	Rest of Europe	SRB	Rest of Europe	20309.6
ALB	Rest of Europe	UKR	Rest of Europe	20514.8
ALB	Rest of Europe	EGY	EGY	3.82499e+06
ALB	Rest of Europe	SAU	Rest of MENA	56935.3
ALB	Rest of Europe	TUR	Rest of MENA	554623
ALB	Rest of Europe	AUS	AUS	39137.6
ALB	Rest of Europe	KAZ	Rest of Russia and Central Asia	74162.4
ALB	Rest of Europe	RUS	RUS	1.2314e+06
ALB	Rest of Europe	IND	IND	158177
ALB	Rest of Europe	IRN	IRN	44906.1
ALB	Rest of Europe	PAK	Rest of South and Southeast Asia	1.27428e+06
ALB	Rest of Europe	THA	Rest of South and Southeast Asia	253985
ALB	Rest of Europe	VNM	Rest of South and Southeast Asia	315298
ALB	Rest of Europe	USA	USA	1.27612e+06
ARM	Rest of Europe	BRA	BRA	100418
ARM	Rest of Europe	ECU	Rest of Central and South America	56436.3
ARM	Rest of Europe	MEX	MEX	88898.1
ARM	Rest of Europe	CHN	CHN	40691.1
ARM	Rest of Europe	ESP	Rest of Europe	19079.1
ARM	Rest of Europe	FRA	FRA	18220.4
ARM	Rest of Europe	GRC	Rest of Europe	83329
ARM	Rest of Europe	ITA	Rest of Europe	75419.1
ARM	Rest of Europe	UKR	Rest of Europe	160582
ARM	Rest of Europe	EGY	EGY	356447
ARM	Rest of Europe	ISR	Rest of MENA	71671.4
ARM	Rest of Europe	SAU	Rest of MENA	51936.4
ARM	Rest of Europe	TUR	Rest of MENA	86813.2
ARM	Rest of Europe	KAZ	Rest of Russia and Central Asia	180883
ARM	Rest of Europe	RUS	RUS	3.2138e+06
ARM	Rest of Europe	IND	IND	3.42693e+06
ARM	Rest of Europe	IRN	IRN	2.63113e+06
ARM	Rest of Europe	PAK	Rest of South and Southeast Asia	3.55026e+06
ARM	Rest of Europe	THA	Rest of South and Southeast Asia	779146
ARM	Rest of Europe	VNM	Rest of South and Southeast Asia	153128
ARM	Rest of Europe	SDN	Rest of Sub-Sahara Africa	28591.5
ARM	Rest of Europe	ZAF	ZAF	21081.6
ARM	Rest of Europe	USA	USA	544286
AUT	Rest of Europe	ARG	ARG	240144
AUT	Rest of Europe	BRA	BRA	270736
AUT	Rest of Europe	CHL	Rest of Central and South America	496652
AUT	Rest of Europe	COL	Rest of Central and South America	67000.2
AUT	Rest of Europe	CRI	Rest of Central and South America	147379
AUT	Rest of Europe	ECU	Rest of Central and South America	273079
AUT	Rest of Europe	GTM	Rest of Central and South America	33161.2
AUT	Rest of Europe	GUY	Rest of Central and South America	47849.8
AUT	Rest of Europe	MEX	MEX	417842
AUT	Rest of Europe	PAN	Rest of Central and South America	19455.4
AUT	Rest of Europe	PER	Rest of Central and South America	137680
AUT	Rest of Europe	SUR	Rest of Central and South America	57051.1
AUT	Rest of Europe	URY	Rest of Central and South America	148462
AUT	Rest of Europe	CHN	CHN	529998
AUT	Rest of Europe	BEL	Rest of Europe	35795.3
AUT	Rest of Europe	CYP	Rest of Europe	20372.7
AUT	Rest of Europe	CZE	Rest of Europe	319314
AUT	Rest of Europe	DEU	DEU	704445
AUT	Rest of Europe	DNK	Rest of Europe	65783.5
AUT	Rest of Europe	ESP	Rest of Europe	3.87732e+06
AUT	Rest of Europe	FRA	FRA	467716
AUT	Rest of Europe	GRC	Rest of Europe	699554
AUT	Rest of Europe	HUN	Rest of Europe	474660
AUT	Rest of Europe	IRL	Rest of Europe	18342.4
AUT	Rest of Europe	ITA	Rest of Europe	5.41057e+06
AUT	Rest of Europe	MKD	Rest of Europe	40637.8
AUT	Rest of Europe	NLD	Rest of Europe	215323
AUT	Rest of Europe	POL	Rest of Europe	379486
AUT	Rest of Europe	PRT	Rest of Europe	37033.5
AUT	Rest of Europe	ROU	Rest of Europe	248560
AUT	Rest of Europe	SRB	Rest of Europe	74515.3
AUT	Rest of Europe	SVK	Rest of Europe	399271
AUT	Rest of Europe	SVN	Rest of Europe	79504.4
AUT	Rest of Europe	EGY	EGY	850253
AUT	Rest of Europe	ISR	Rest of MENA	95016.3
AUT	Rest of Europe	MAR	Rest of MENA	181270
AUT	Rest of Europe	SAU	Rest of MENA	661924
AUT	Rest of Europe	TUN	Rest of MENA	494002
AUT	Rest of Europe	TUR	Rest of MENA	2.96986e+06
AUT	Rest of Europe	AUS	AUS	93549.3
AUT	Rest of Europe	NZL	Rest of Oceania	50547.2
AUT	Rest of Europe	KAZ	Rest of Russia and Central Asia	296211
AUT	Rest of Europe	TJK	Rest of Russia and Central Asia	214515
AUT	Rest of Europe	TKM	Rest of Russia and Central Asia	23149
AUT	Rest of Europe	UZB	Rest of Russia and Central Asia	103927
AUT	Rest of Europe	AFG	Rest of South and Southeast Asia	166030
AUT	Rest of Europe	IND	IND	1.53951e+06
AUT	Rest of Europe	IRN	IRN	778048
AUT	Rest of Europe	MMR	Rest of South and Southeast Asia	18215.4
AUT	Rest of Europe	PAK	Rest of South and Southeast Asia	1.34202e+06
AUT	Rest of Europe	THA	Rest of South and Southeast Asia	3.32873e+06
AUT	Rest of Europe	VNM	Rest of South and Southeast Asia	44934.4
AUT	Rest of Europe	MDG	Rest of Sub-Sahara Africa	301476
AUT	Rest of Europe	ZAF	ZAF	455249
AUT	Rest of Europe	USA	USA	2.95215e+06
BEL	Rest of Europe	ARG	ARG	682117
BEL	Rest of Europe	BRA	BRA	1.00687e+06
BEL	Rest of Europe	CHL	Rest of Central and South America	303943
BEL	Rest of Europe	COL	Rest of Central and South America	117455
BEL	Rest of Europe	CRI	Rest of Central and South America	232681
BEL	Rest of Europe	ECU	Rest of Central and South America	329698
BEL	Rest of Europe	GUY	Rest of Central and South America	472140
BEL	Rest of Europe	MEX	MEX	884948
BEL	Rest of Europe	PER	Rest of Central and South America	385581
BEL	Rest of Europe	SUR	Rest of Central and South America	232556
BEL	Rest of Europe	URY	Rest of Central and South America	1.52674e+06
BEL	Rest of Europe	CHN	CHN	409892
BEL	Rest of Europe	BLR	Rest of Europe	25481
BEL	Rest of Europe	CZE	Rest of Europe	34574
BEL	Rest of Europe	DEU	DEU	723556
BEL	Rest of Europe	DNK	Rest of Europe	55580.3
BEL	Rest of Europe	ESP	Rest of Europe	1.48308e+07
BEL	Rest of Europe	FRA	FRA	4.53373e+06
BEL	Rest of Europe	GBR	Rest of Europe	380087
BEL	Rest of Europe	GRC	Rest of Europe	510583
BEL	Rest of Europe	HUN	Rest of Europe	110634
BEL	Rest of Europe	IRL	Rest of Europe	227194
BEL	Rest of Europe	ITA	Rest of Europe	4.2626e+06
BEL	Rest of Europe	LTU	Rest of Europe	67023.9
BEL	Rest of Europe	LUX	Rest of Europe	60277.4
BEL	Rest of Europe	NLD	Rest of Europe	1.32534e+06
BEL	Rest of Europe	POL	Rest of Europe	574062
BEL	Rest of Europe	PRT	Rest of Europe	454267
BEL	Rest of Europe	ROU	Rest of Europe	312770
BEL	Rest of Europe	SVK	Rest of Europe	43158.7
BEL	Rest of Europe	SWE	Rest of Europe	25287.6
BEL	Rest of Europe	UKR	Rest of Europe	47780.7
BEL	Rest of Europe	EGY	EGY	1.03198e+07
BEL	Rest of Europe	ISR	Rest of MENA	258504
BEL	Rest of Europe	MAR	Rest of MENA	522441
BEL	Rest of Europe	SAU	Rest of MENA	985935
BEL	Rest of Europe	TUN	Rest of MENA	292175
BEL	Rest of Europe	TUR	Rest of MENA	1.03694e+06
BEL	Rest of Europe	AUS	AUS	125830
BEL	Rest of Europe	NZL	Rest of Oceania	519768
BEL	Rest of Europe	KAZ	Rest of Russia and Central Asia	1.61417e+06
BEL	Rest of Europe	RUS	RUS	91677.7
BEL	Rest of Europe	TJK	Rest of Russia and Central Asia	109915
BEL	Rest of Europe	TKM	Rest of Russia and Central Asia	29411.1
BEL	Rest of Europe	UZB	Rest of Russia and Central Asia	49490.6
BEL	Rest of Europe	AFG	Rest of South and Southeast Asia	350684
BEL	Rest of Europe	IDN	Rest of South and Southeast Asia	274662
BEL	Rest of Europe	IND	IND	4.01995e+06
BEL	Rest of Europe	IRN	IRN	632754
BEL	Rest of Europe	KHM	Rest of South and Southeast Asia	37700.1
BEL	Rest of Europe	LKA	Rest of South and Southeast Asia	19291.9
BEL	Rest of Europe	MMR	Rest of South and Southeast Asia	52778.9
BEL	Rest of Europe	PAK	Rest of South and Southeast Asia	1.18052e+07
BEL	Rest of Europe	THA	Rest of South and Southeast Asia	3.28362e+06
BEL	Rest of Europe	VNM	Rest of South and Southeast Asia	147143
BEL	Rest of Europe	BWA	Rest of Sub-Sahara Africa	50103.3
BEL	Rest of Europe	ETH	Rest of Sub-Sahara Africa	102516
BEL	Rest of Europe	KEN	Rest of Sub-Sahara Africa	20262.1
BEL	Rest of Europe	MDG	Rest of Sub-Sahara Africa	1.41562e+06
BEL	Rest of Europe	MOZ	Rest of Sub-Sahara Africa	35819.2
BEL	Rest of Europe	NAM	Rest of Sub-Sahara Africa	25692.9
BEL	Rest of Europe	NER	Rest of Sub-Sahara Africa	18425.6
BEL	Rest of Europe	SEN	Rest of Sub-Sahara Africa	23812
BEL	Rest of Europe	ZAF	ZAF	431904
BEL	Rest of Europe	CAN	CAN	188377
BEL	Rest of Europe	USA	USA	8.54031e+06
BGR	Rest of Europe	ARG	ARG	36565.3
BGR	Rest of Europe	BRA	BRA	198779
BGR	Rest of Europe	CHL	Rest of Central and South America	15915.6
BGR	Rest of Europe	COL	Rest of Central and South America	17466.4
BGR	Rest of Europe	ECU	Rest of Central and South America	124228
BGR	Rest of Europe	MEX	MEX	45524.6
BGR	Rest of Europe	PER	Rest of Central and South America	530932
BGR	Rest of Europe	URY	Rest of Central and South America	20752.7
BGR	Rest of Europe	CHN	CHN	98324.9
BGR	Rest of Europe	ALB	Rest of Europe	43233.6
BGR	Rest of Europe	AUT	Rest of Europe	20200.2
BGR	Rest of Europe	BEL	Rest of Europe	55047.6
BGR	Rest of Europe	CYP	Rest of Europe	19405.6
BGR	Rest of Europe	DEU	DEU	193291
BGR	Rest of Europe	DNK	Rest of Europe	30207.8
BGR	Rest of Europe	ESP	Rest of Europe	2.67494e+06
BGR	Rest of Europe	FRA	FRA	497106
BGR	Rest of Europe	GBR	Rest of Europe	18335.9
BGR	Rest of Europe	GRC	Rest of Europe	2.5296e+06
BGR	Rest of Europe	HUN	Rest of Europe	19182.5
BGR	Rest of Europe	IRL	Rest of Europe	16448
BGR	Rest of Europe	ITA	Rest of Europe	291841
BGR	Rest of Europe	MKD	Rest of Europe	349571
BGR	Rest of Europe	NLD	Rest of Europe	141354
BGR	Rest of Europe	POL	Rest of Europe	860605
BGR	Rest of Europe	PRT	Rest of Europe	21393.9
BGR	Rest of Europe	ROU	Rest of Europe	845013
BGR	Rest of Europe	SWE	Rest of Europe	23207.8
BGR	Rest of Europe	EGY	EGY	875666
BGR	Rest of Europe	ISR	Rest of MENA	17139.3
BGR	Rest of Europe	JOR	Rest of MENA	70278.9
BGR	Rest of Europe	SAU	Rest of MENA	105871
BGR	Rest of Europe	TUR	Rest of MENA	1.34066e+06
BGR	Rest of Europe	AUS	AUS	43375.4
BGR	Rest of Europe	KAZ	Rest of Russia and Central Asia	53012.7
BGR	Rest of Europe	KGZ	Rest of Russia and Central Asia	16125.6
BGR	Rest of Europe	TKM	Rest of Russia and Central Asia	22090.5
BGR	Rest of Europe	IND	IND	796633
BGR	Rest of Europe	IRN	IRN	178675
BGR	Rest of Europe	PAK	Rest of South and Southeast Asia	388848
BGR	Rest of Europe	THA	Rest of South and Southeast Asia	294974
BGR	Rest of Europe	VNM	Rest of South and Southeast Asia	17191.6
BGR	Rest of Europe	ZAF	ZAF	30757.7
BGR	Rest of Europe	USA	USA	1.00876e+06
BIH	Rest of Europe	ARG	ARG	64601.8
BIH	Rest of Europe	BRA	BRA	77491.4
BIH	Rest of Europe	ECU	Rest of Central and South America	207582
BIH	Rest of Europe	MEX	MEX	105560
BIH	Rest of Europe	URY	Rest of Central and South America	29003.3
BIH	Rest of Europe	CHN	CHN	42835.1
BIH	Rest of Europe	AUT	Rest of Europe	27933.1
BIH	Rest of Europe	CZE	Rest of Europe	33814.3
BIH	Rest of Europe	DEU	DEU	44535
BIH	Rest of Europe	ESP	Rest of Europe	296570
BIH	Rest of Europe	FRA	FRA	36805.2
BIH	Rest of Europe	GRC	Rest of Europe	169172
BIH	Rest of Europe	HRV	Rest of Europe	74453.8
BIH	Rest of Europe	HUN	Rest of Europe	86838.5
BIH	Rest of Europe	ITA	Rest of Europe	833066
BIH	Rest of Europe	MKD	Rest of Europe	207411
BIH	Rest of Europe	NLD	Rest of Europe	32010.7
BIH	Rest of Europe	POL	Rest of Europe	267339
BIH	Rest of Europe	ROU	Rest of Europe	122694
BIH	Rest of Europe	SRB	Rest of Europe	370762
BIH	Rest of Europe	EGY	EGY	455025
BIH	Rest of Europe	ISR	Rest of MENA	48920.3
BIH	Rest of Europe	SAU	Rest of MENA	141301
BIH	Rest of Europe	TUN	Rest of MENA	63486.3
BIH	Rest of Europe	TUR	Rest of MENA	476195
BIH	Rest of Europe	KAZ	Rest of Russia and Central Asia	96553.7
BIH	Rest of Europe	TJK	Rest of Russia and Central Asia	16088.8
BIH	Rest of Europe	IND	IND	399236
BIH	Rest of Europe	IRN	IRN	64711.7
BIH	Rest of Europe	PAK	Rest of South and Southeast Asia	268192
BIH	Rest of Europe	THA	Rest of South and Southeast Asia	203315
BIH	Rest of Europe	VNM	Rest of South and Southeast Asia	143991
BIH	Rest of Europe	ZAF	ZAF	39210.7
BIH	Rest of Europe	USA	USA	382965
BLR	Rest of Europe	ARG	ARG	145921
BLR	Rest of Europe	BRA	BRA	30724.7
BLR	Rest of Europe	CHL	Rest of Central and South America	115809
BLR	Rest of Europe	CRI	Rest of Central and South America	75306.5
BLR	Rest of Europe	ECU	Rest of Central and South America	225053
BLR	Rest of Europe	PER	Rest of Central and South America	18790.3
BLR	Rest of Europe	URY	Rest of Central and South America	36488.4
BLR	Rest of Europe	CHN	CHN	68696.7
BLR	Rest of Europe	BEL	Rest of Europe	15645
BLR	Rest of Europe	DEU	DEU	32252.5
BLR	Rest of Europe	DNK	Rest of Europe	15591.8
BLR	Rest of Europe	ESP	Rest of Europe	882844
BLR	Rest of Europe	FRA	FRA	72207.8
BLR	Rest of Europe	GEO	Rest of Europe	26801.8
BLR	Rest of Europe	GRC	Rest of Europe	133526
BLR	Rest of Europe	HUN	Rest of Europe	16546.3
BLR	Rest of Europe	ITA	Rest of Europe	165000
BLR	Rest of Europe	MDA	Rest of Europe	231157
BLR	Rest of Europe	MKD	Rest of Europe	18557.7
BLR	Rest of Europe	NLD	Rest of Europe	19663.9
BLR	Rest of Europe	POL	Rest of Europe	484000
BLR	Rest of Europe	ROU	Rest of Europe	35490.4
BLR	Rest of Europe	UKR	Rest of Europe	1.79783e+06
BLR	Rest of Europe	AZE	Rest of MENA	41324.1
BLR	Rest of Europe	EGY	EGY	1.3617e+06
BLR	Rest of Europe	ISR	Rest of MENA	272028
BLR	Rest of Europe	MAR	Rest of MENA	285463
BLR	Rest of Europe	TUR	Rest of MENA	529121
BLR	Rest of Europe	KAZ	Rest of Russia and Central Asia	1.79946e+06
BLR	Rest of Europe	KGZ	Rest of Russia and Central Asia	21765.3
BLR	Rest of Europe	RUS	RUS	2.64508e+06
BLR	Rest of Europe	TJK	Rest of Russia and Central Asia	149797
BLR	Rest of Europe	UZB	Rest of Russia and Central Asia	199013
BLR	Rest of Europe	AFG	Rest of South and Southeast Asia	102182
BLR	Rest of Europe	IND	IND	62970.7
BLR	Rest of Europe	IRN	IRN	303893
BLR	Rest of Europe	KHM	Rest of South and Southeast Asia	68533.7
BLR	Rest of Europe	PAK	Rest of South and Southeast Asia	1.52353e+07
BLR	Rest of Europe	THA	Rest of South and Southeast Asia	540849
BLR	Rest of Europe	VNM	Rest of South and Southeast Asia	477583
BLR	Rest of Europe	ZAF	ZAF	151514
BLR	Rest of Europe	USA	USA	772876
CHE	Rest of Europe	ARG	ARG	344638
CHE	Rest of Europe	BRA	BRA	3.07868e+06
CHE	Rest of Europe	CHL	Rest of Central and South America	396753
CHE	Rest of Europe	COL	Rest of Central and South America	31475.1
CHE	Rest of Europe	CRI	Rest of Central and South America	166144
CHE	Rest of Europe	CUB	Rest of Central and South America	20388.5
CHE	Rest of Europe	ECU	Rest of Central and South America	258412
CHE	Rest of Europe	GUY	Rest of Central and South America	34929.1
CHE	Rest of Europe	MEX	MEX	541865
CHE	Rest of Europe	PAN	Rest of Central and South America	59539.8
CHE	Rest of Europe	PER	Rest of Central and South America	315268
CHE	Rest of Europe	PRY	Rest of Central and South America	165750
CHE	Rest of Europe	SUR	Rest of Central and South America	29835.9
CHE	Rest of Europe	URY	Rest of Central and South America	465944
CHE	Rest of Europe	CHN	CHN	351339
CHE	Rest of Europe	BGR	Rest of Europe	39334.8
CHE	Rest of Europe	DEU	DEU	258903
CHE	Rest of Europe	ESP	Rest of Europe	5.74895e+06
CHE	Rest of Europe	FRA	FRA	1.41973e+06
CHE	Rest of Europe	GBR	Rest of Europe	44587.4
CHE	Rest of Europe	GRC	Rest of Europe	442008
CHE	Rest of Europe	HUN	Rest of Europe	29701.5
CHE	Rest of Europe	IRL	Rest of Europe	82649.2
CHE	Rest of Europe	ITA	Rest of Europe	4.35319e+06
CHE	Rest of Europe	MDA	Rest of Europe	135392
CHE	Rest of Europe	NLD	Rest of Europe	66785
CHE	Rest of Europe	POL	Rest of Europe	86746.6
CHE	Rest of Europe	PRT	Rest of Europe	110125
CHE	Rest of Europe	ROU	Rest of Europe	101237
CHE	Rest of Europe	SVK	Rest of Europe	22055.9
CHE	Rest of Europe	EGY	EGY	3.96095e+06
CHE	Rest of Europe	ISR	Rest of MENA	494523
CHE	Rest of Europe	MAR	Rest of MENA	347102
CHE	Rest of Europe	SAU	Rest of MENA	188174
CHE	Rest of Europe	TUN	Rest of MENA	643243
CHE	Rest of Europe	TUR	Rest of MENA	1.21067e+06
CHE	Rest of Europe	AUS	AUS	215992
CHE	Rest of Europe	NZL	Rest of Oceania	121673
CHE	Rest of Europe	KAZ	Rest of Russia and Central Asia	480834
CHE	Rest of Europe	RUS	RUS	17691.3
CHE	Rest of Europe	TKM	Rest of Russia and Central Asia	19498
CHE	Rest of Europe	AFG	Rest of South and Southeast Asia	130012
CHE	Rest of Europe	IDN	Rest of South and Southeast Asia	16140.2
CHE	Rest of Europe	IND	IND	1.7815e+06
CHE	Rest of Europe	IRN	IRN	276653
CHE	Rest of Europe	LKA	Rest of South and Southeast Asia	44938
CHE	Rest of Europe	MMR	Rest of South and Southeast Asia	23598.4
CHE	Rest of Europe	PAK	Rest of South and Southeast Asia	4.78316e+06
CHE	Rest of Europe	THA	Rest of South and Southeast Asia	1.79617e+06
CHE	Rest of Europe	MDG	Rest of Sub-Sahara Africa	406337
CHE	Rest of Europe	ZAF	ZAF	993205
CHE	Rest of Europe	CAN	CAN	114944
CHE	Rest of Europe	USA	USA	9.03606e+06
CYP	Rest of Europe	ARG	ARG	44568.4
CYP	Rest of Europe	BRA	BRA	22007.4
CYP	Rest of Europe	ECU	Rest of Central and South America	24670.8
CYP	Rest of Europe	URY	Rest of Central and South America	439412
CYP	Rest of Europe	BGR	Rest of Europe	36925.2
CYP	Rest of Europe	ESP	Rest of Europe	155411
CYP	Rest of Europe	FRA	FRA	16389.3
CYP	Rest of Europe	GRC	Rest of Europe	573297
CYP	Rest of Europe	ITA	Rest of Europe	215333
CYP	Rest of Europe	POL	Rest of Europe	16836.2
CYP	Rest of Europe	ROU	Rest of Europe	231568
CYP	Rest of Europe	UKR	Rest of Europe	27875.8
CYP	Rest of Europe	EGY	EGY	155262
CYP	Rest of Europe	ISR	Rest of MENA	39551.5
CYP	Rest of Europe	SAU	Rest of MENA	68577.8
CYP	Rest of Europe	TUN	Rest of MENA	50122.8
CYP	Rest of Europe	TUR	Rest of MENA	796432
CYP	Rest of Europe	NZL	Rest of Oceania	40385.2
CYP	Rest of Europe	KAZ	Rest of Russia and Central Asia	98362.1
CYP	Rest of Europe	RUS	RUS	113439
CYP	Rest of Europe	TKM	Rest of Russia and Central Asia	18369.4
CYP	Rest of Europe	IND	IND	203266
CYP	Rest of Europe	IRN	IRN	16036.9
CYP	Rest of Europe	PAK	Rest of South and Southeast Asia	513918
CYP	Rest of Europe	THA	Rest of South and Southeast Asia	185991
CYP	Rest of Europe	VNM	Rest of South and Southeast Asia	58925.6
CYP	Rest of Europe	USA	USA	302895
CZE	Rest of Europe	ARG	ARG	305011
CZE	Rest of Europe	BRA	BRA	387135
CZE	Rest of Europe	CHL	Rest of Central and South America	234479
CZE	Rest of Europe	COL	Rest of Central and South America	39002
CZE	Rest of Europe	CRI	Rest of Central and South America	87066.3
CZE	Rest of Europe	ECU	Rest of Central and South America	290731
CZE	Rest of Europe	GUY	Rest of Central and South America	39736.1
CZE	Rest of Europe	MEX	MEX	574375
CZE	Rest of Europe	PER	Rest of Central and South America	164254
CZE	Rest of Europe	SUR	Rest of Central and South America	202975
CZE	Rest of Europe	URY	Rest of Central and South America	75058.2
CZE	Rest of Europe	CHN	CHN	326186
CZE	Rest of Europe	AUT	Rest of Europe	187500
CZE	Rest of Europe	BEL	Rest of Europe	77133.5
CZE	Rest of Europe	BGR	Rest of Europe	76234.4
CZE	Rest of Europe	BLR	Rest of Europe	16895.6
CZE	Rest of Europe	CYP	Rest of Europe	35002.1
CZE	Rest of Europe	DEU	DEU	667571
CZE	Rest of Europe	DNK	Rest of Europe	206895
CZE	Rest of Europe	ESP	Rest of Europe	6.63156e+06
CZE	Rest of Europe	FRA	FRA	775443
CZE	Rest of Europe	GBR	Rest of Europe	21560.7
CZE	Rest of Europe	GEO	Rest of Europe	29181.6
CZE	Rest of Europe	GRC	Rest of Europe	1.5414e+06
CZE	Rest of Europe	HUN	Rest of Europe	277669
CZE	Rest of Europe	IRL	Rest of Europe	79695.4
CZE	Rest of Europe	ITA	Rest of Europe	7.31839e+06
CZE	Rest of Europe	MKD	Rest of Europe	96943.9
CZE	Rest of Europe	NLD	Rest of Europe	313072
CZE	Rest of Europe	POL	Rest of Europe	1.83372e+06
CZE	Rest of Europe	PRT	Rest of Europe	87467.8
CZE	Rest of Europe	ROU	Rest of Europe	174043
CZE	Rest of Europe	SVK	Rest of Europe	648826
CZE	Rest of Europe	UKR	Rest of Europe	58912
CZE	Rest of Europe	EGY	EGY	712849
CZE	Rest of Europe	ISR	Rest of MENA	140810
CZE	Rest of Europe	LBN	Rest of MENA	38401.4
CZE	Rest of Europe	MAR	Rest of MENA	231173
CZE	Rest of Europe	SAU	Rest of MENA	527749
CZE	Rest of Europe	TUN	Rest of MENA	107720
CZE	Rest of Europe	TUR	Rest of MENA	864883
CZE	Rest of Europe	AUS	AUS	20061.3
CZE	Rest of Europe	NZL	Rest of Oceania	123532
CZE	Rest of Europe	KAZ	Rest of Russia and Central Asia	236985
CZE	Rest of Europe	RUS	RUS	21345.2
CZE	Rest of Europe	TJK	Rest of Russia and Central Asia	60611.1
CZE	Rest of Europe	TKM	Rest of Russia and Central Asia	27672.9
CZE	Rest of Europe	UZB	Rest of Russia and Central Asia	17196.4
CZE	Rest of Europe	AFG	Rest of South and Southeast Asia	128623
CZE	Rest of Europe	IND	IND	1.76018e+06
CZE	Rest of Europe	IRN	IRN	534433
CZE	Rest of Europe	KHM	Rest of South and Southeast Asia	20112.9
CZE	Rest of Europe	MMR	Rest of South and Southeast Asia	26964.5
CZE	Rest of Europe	PAK	Rest of South and Southeast Asia	1.84998e+06
CZE	Rest of Europe	THA	Rest of South and Southeast Asia	1.77448e+06
CZE	Rest of Europe	VNM	Rest of South and Southeast Asia	36813
CZE	Rest of Europe	CMR	Rest of Sub-Sahara Africa	42815.4
CZE	Rest of Europe	MDG	Rest of Sub-Sahara Africa	131076
CZE	Rest of Europe	ZAF	ZAF	305165
CZE	Rest of Europe	CAN	CAN	25280.6
CZE	Rest of Europe	USA	USA	2.76461e+06
DEU	DEU	ARG	ARG	4.90951e+06
DEU	DEU	BOL	Rest of Central and South America	18491
DEU	DEU	BRA	BRA	3.73085e+06
DEU	DEU	CHL	Rest of Central and South America	3.85622e+06
DEU	DEU	COL	Rest of Central and South America	577130
DEU	DEU	CRI	Rest of Central and South America	1.53399e+06
DEU	DEU	CUB	Rest of Central and South America	175727
DEU	DEU	DOM	Rest of Central and South America	24205
DEU	DEU	ECU	Rest of Central and South America	2.84682e+06
DEU	DEU	GTM	Rest of Central and South America	1.05331e+06
DEU	DEU	GUY	Rest of Central and South America	1.00252e+06
DEU	DEU	HND	Rest of Central and South America	45384.5
DEU	DEU	MEX	MEX	7.47965e+06
DEU	DEU	NIC	Rest of Central and South America	36074.7
DEU	DEU	PAN	Rest of Central and South America	300567
DEU	DEU	PER	Rest of Central and South America	2.35367e+06
DEU	DEU	PRY	Rest of Central and South America	191927
DEU	DEU	SUR	Rest of Central and South America	712922
DEU	DEU	URY	Rest of Central and South America	3.73293e+06
DEU	DEU	CHN	CHN	2.9157e+06
DEU	DEU	ALB	Rest of Europe	25510.4
DEU	DEU	AUT	Rest of Europe	542213
DEU	DEU	BEL	Rest of Europe	1.45496e+06
DEU	DEU	BGR	Rest of Europe	309610
DEU	DEU	BLR	Rest of Europe	48553.8
DEU	DEU	CHE	Rest of Europe	16686.8
DEU	DEU	CYP	Rest of Europe	119306
DEU	DEU	CZE	Rest of Europe	187533
DEU	DEU	DNK	Rest of Europe	2.90869e+06
DEU	DEU	ESP	Rest of Europe	6.2353e+07
DEU	DEU	EST	Rest of Europe	37996.1
DEU	DEU	FRA	FRA	1.44482e+07
DEU	DEU	GBR	Rest of Europe	521957
DEU	DEU	GEO	Rest of Europe	149199
DEU	DEU	GRC	Rest of Europe	7.09575e+06
DEU	DEU	HUN	Rest of Europe	1.51771e+06
DEU	DEU	IRL	Rest of Europe	404315
DEU	DEU	ITA	Rest of Europe	3.47888e+07
DEU	DEU	LTU	Rest of Europe	158424
DEU	DEU	LUX	Rest of Europe	75278.9
DEU	DEU	LVA	Rest of Europe	45785.9
DEU	DEU	MDA	Rest of Europe	63204.5
DEU	DEU	MKD	Rest of Europe	190449
DEU	DEU	NLD	Rest of Europe	6.21353e+06
DEU	DEU	POL	Rest of Europe	5.26421e+06
DEU	DEU	PRT	Rest of Europe	1.30882e+06
DEU	DEU	ROU	Rest of Europe	1.4631e+06
DEU	DEU	SRB	Rest of Europe	186670
DEU	DEU	SVK	Rest of Europe	547121
DEU	DEU	SWE	Rest of Europe	44824.3
DEU	DEU	UKR	Rest of Europe	424163
DEU	DEU	ARE	Rest of MENA	52442.9
DEU	DEU	AZE	Rest of MENA	232715
DEU	DEU	DZA	Rest of MENA	46597.6
DEU	DEU	EGY	EGY	9.57322e+06
DEU	DEU	ISR	Rest of MENA	1.4811e+06
DEU	DEU	JOR	Rest of MENA	63359.8
DEU	DEU	LBN	Rest of MENA	160955
DEU	DEU	MAR	Rest of MENA	2.43257e+06
DEU	DEU	SAU	Rest of MENA	6.46322e+06
DEU	DEU	TUN	Rest of MENA	2.90705e+06
DEU	DEU	TUR	Rest of MENA	1.04661e+07
DEU	DEU	YEM	Rest of MENA	72265.7
DEU	DEU	AUS	AUS	873049
DEU	DEU	NZL	Rest of Oceania	800352
DEU	DEU	KAZ	Rest of Russia and Central Asia	3.1615e+06
DEU	DEU	KGZ	Rest of Russia and Central Asia	76830.7
DEU	DEU	RUS	RUS	407950
DEU	DEU	TJK	Rest of Russia and Central Asia	1.53764e+06
DEU	DEU	TKM	Rest of Russia and Central Asia	157264
DEU	DEU	UZB	Rest of Russia and Central Asia	870406
DEU	DEU	AFG	Rest of South and Southeast Asia	1.91116e+06
DEU	DEU	IDN	Rest of South and Southeast Asia	416191
DEU	DEU	IND	IND	1.07567e+07
DEU	DEU	IRN	IRN	7.59443e+06
DEU	DEU	KHM	Rest of South and Southeast Asia	243320
DEU	DEU	LKA	Rest of South and Southeast Asia	204893
DEU	DEU	MMR	Rest of South and Southeast Asia	148388
DEU	DEU	MYS	Rest of South and Southeast Asia	68104.2
DEU	DEU	PAK	Rest of South and Southeast Asia	2.10839e+07
DEU	DEU	THA	Rest of South and Southeast Asia	1.22496e+07
DEU	DEU	VNM	Rest of South and Southeast Asia	790010
DEU	DEU	BFA	Rest of Sub-Sahara Africa	29196.6
DEU	DEU	BWA	Rest of Sub-Sahara Africa	952107
DEU	DEU	CIV	Rest of Sub-Sahara Africa	46208.4
DEU	DEU	CMR	Rest of Sub-Sahara Africa	49221.1
DEU	DEU	ETH	Rest of Sub-Sahara Africa	71194.8
DEU	DEU	GNB	Rest of Sub-Sahara Africa	16970.8
DEU	DEU	KEN	Rest of Sub-Sahara Africa	48613.6
DEU	DEU	MDG	Rest of Sub-Sahara Africa	4.36484e+06
DEU	DEU	MLI	Rest of Sub-Sahara Africa	46210.6
DEU	DEU	MOZ	Rest of Sub-Sahara Africa	71118.5
DEU	DEU	NAM	Rest of Sub-Sahara Africa	73514.2
DEU	DEU	NER	Rest of Sub-Sahara Africa	93633.4
DEU	DEU	SDN	Rest of Sub-Sahara Africa	123795
DEU	DEU	SEN	Rest of Sub-Sahara Africa	42682.8
DEU	DEU	SWZ	Rest of Sub-Sahara Africa	73855.5
DEU	DEU	TCD	Rest of Sub-Sahara Africa	21593.1
DEU	DEU	TZA	Rest of Sub-Sahara Africa	47443.6
DEU	DEU	UGA	Rest of Sub-Sahara Africa	33592
DEU	DEU	ZAF	ZAF	4.8017e+06
DEU	DEU	ZMB	Rest of Sub-Sahara Africa	22085.6
DEU	DEU	ZWE	Rest of Sub-Sahara Africa	40406.4
DEU	DEU	CAN	CAN	409599
DEU	DEU	USA	USA	3.3206e+07
DNK	Rest of Europe	ARG	ARG	382060
DNK	Rest of Europe	BRA	BRA	308741
DNK	Rest of Europe	CHL	Rest of Central and South America	324611
DNK	Rest of Europe	COL	Rest of Central and South America	46778.4
DNK	Rest of Europe	CRI	Rest of Central and South America	92595.1
DNK	Rest of Europe	ECU	Rest of Central and South America	269451
DNK	Rest of Europe	GUY	Rest of Central and South America	62198.7
DNK	Rest of Europe	MEX	MEX	150538
DNK	Rest of Europe	PAN	Rest of Central and South America	17572.9
DNK	Rest of Europe	PER	Rest of Central and South America	374866
DNK	Rest of Europe	SUR	Rest of Central and South America	47413.3
DNK	Rest of Europe	URY	Rest of Central and South America	213775
DNK	Rest of Europe	CHN	CHN	57091.1
DNK	Rest of Europe	AUT	Rest of Europe	28062.4
DNK	Rest of Europe	BEL	Rest of Europe	45243.3
DNK	Rest of Europe	BLR	Rest of Europe	46283.8
DNK	Rest of Europe	CZE	Rest of Europe	17721.5
DNK	Rest of Europe	DEU	DEU	593729
DNK	Rest of Europe	ESP	Rest of Europe	4.64982e+06
DNK	Rest of Europe	FRA	FRA	544367
DNK	Rest of Europe	GBR	Rest of Europe	84013.6
DNK	Rest of Europe	GRC	Rest of Europe	530101
DNK	Rest of Europe	HUN	Rest of Europe	23342.4
DNK	Rest of Europe	IRL	Rest of Europe	177556
DNK	Rest of Europe	ITA	Rest of Europe	2.85999e+06
DNK	Rest of Europe	LTU	Rest of Europe	37391.5
DNK	Rest of Europe	NLD	Rest of Europe	368519
DNK	Rest of Europe	POL	Rest of Europe	613319
DNK	Rest of Europe	PRT	Rest of Europe	81030.9
DNK	Rest of Europe	SWE	Rest of Europe	41151.1
DNK	Rest of Europe	UKR	Rest of Europe	53498.4
DNK	Rest of Europe	EGY	EGY	1.05888e+06
DNK	Rest of Europe	ISR	Rest of MENA	96204.9
DNK	Rest of Europe	LBN	Rest of MENA	16852.3
DNK	Rest of Europe	MAR	Rest of MENA	172031
DNK	Rest of Europe	SAU	Rest of MENA	301417
DNK	Rest of Europe	TUN	Rest of MENA	248132
DNK	Rest of Europe	TUR	Rest of MENA	597577
DNK	Rest of Europe	AUS	AUS	58740.7
DNK	Rest of Europe	NZL	Rest of Oceania	76035.5
DNK	Rest of Europe	KAZ	Rest of Russia and Central Asia	110693
DNK	Rest of Europe	TJK	Rest of Russia and Central Asia	182348
DNK	Rest of Europe	UZB	Rest of Russia and Central Asia	71611.3
DNK	Rest of Europe	AFG	Rest of South and Southeast Asia	320987
DNK	Rest of Europe	IDN	Rest of South and Southeast Asia	18728.3
DNK	Rest of Europe	IND	IND	4.17735e+06
DNK	Rest of Europe	IRN	IRN	953371
DNK	Rest of Europe	KHM	Rest of South and Southeast Asia	20833.3
DNK	Rest of Europe	MMR	Rest of South and Southeast Asia	18378.4
DNK	Rest of Europe	PAK	Rest of South and Southeast Asia	2.26861e+06
DNK	Rest of Europe	THA	Rest of South and Southeast Asia	1.33132e+06
DNK	Rest of Europe	VNM	Rest of South and Southeast Asia	319008
DNK	Rest of Europe	BWA	Rest of Sub-Sahara Africa	43277.6
DNK	Rest of Europe	MDG	Rest of Sub-Sahara Africa	498090
DNK	Rest of Europe	ZAF	ZAF	591047
DNK	Rest of Europe	USA	USA	2.35391e+06
ESP	Rest of Europe	ARG	ARG	1.79587e+06
ESP	Rest of Europe	BRA	BRA	1.53415e+06
ESP	Rest of Europe	CHL	Rest of Central and South America	1.13623e+06
ESP	Rest of Europe	COL	Rest of Central and South America	124021
ESP	Rest of Europe	CRI	Rest of Central and South America	220451
ESP	Rest of Europe	ECU	Rest of Central and South America	256862
ESP	Rest of Europe	GUY	Rest of Central and South America	102849
ESP	Rest of Europe	MEX	MEX	1.2149e+06
ESP	Rest of Europe	PER	Rest of Central and South America	1.84249e+06
ESP	Rest of Europe	PRY	Rest of Central and South America	38073.5
ESP	Rest of Europe	SUR	Rest of Central and South America	115268
ESP	Rest of Europe	URY	Rest of Central and South America	3.34548e+06
ESP	Rest of Europe	CHN	CHN	912798
ESP	Rest of Europe	AUT	Rest of Europe	59882.4
ESP	Rest of Europe	BEL	Rest of Europe	131594
ESP	Rest of Europe	BGR	Rest of Europe	111484
ESP	Rest of Europe	BLR	Rest of Europe	100148
ESP	Rest of Europe	CZE	Rest of Europe	39764.2
ESP	Rest of Europe	DEU	DEU	1.32317e+06
ESP	Rest of Europe	DNK	Rest of Europe	368419
ESP	Rest of Europe	FRA	FRA	1.79953e+07
ESP	Rest of Europe	GBR	Rest of Europe	223217
ESP	Rest of Europe	GEO	Rest of Europe	16649.8
ESP	Rest of Europe	GRC	Rest of Europe	1.34478e+06
ESP	Rest of Europe	HUN	Rest of Europe	47501.7
ESP	Rest of Europe	IRL	Rest of Europe	703312
ESP	Rest of Europe	ITA	Rest of Europe	4.11495e+06
ESP	Rest of Europe	LTU	Rest of Europe	34816.6
ESP	Rest of Europe	NLD	Rest of Europe	1.05505e+06
ESP	Rest of Europe	POL	Rest of Europe	2.23624e+06
ESP	Rest of Europe	PRT	Rest of Europe	9.92199e+06
ESP	Rest of Europe	ROU	Rest of Europe	4.13083e+06
ESP	Rest of Europe	SRB	Rest of Europe	81091.6
ESP	Rest of Europe	SVK	Rest of Europe	155269
ESP	Rest of Europe	UKR	Rest of Europe	1.77073e+06
ESP	Rest of Europe	DZA	Rest of MENA	41416.1
ESP	Rest of Europe	EGY	EGY	4.25054e+06
ESP	Rest of Europe	ISR	Rest of MENA	1.17231e+06
ESP	Rest of Europe	MAR	Rest of MENA	2.04208e+06
ESP	Rest of Europe	OMN	Rest of MENA	23787.6
ESP	Rest of Europe	SAU	Rest of MENA	3.66419e+06
ESP	Rest of Europe	TUN	Rest of MENA	2.86037e+06
ESP	Rest of Europe	TUR	Rest of MENA	1.30113e+06
ESP	Rest of Europe	AUS	AUS	336923
ESP	Rest of Europe	NZL	Rest of Oceania	371996
ESP	Rest of Europe	KAZ	Rest of Russia and Central Asia	697324
ESP	Rest of Europe	RUS	RUS	561344
ESP	Rest of Europe	TJK	Rest of Russia and Central Asia	210852
ESP	Rest of Europe	TKM	Rest of Russia and Central Asia	1.66681e+06
ESP	Rest of Europe	UZB	Rest of Russia and Central Asia	215565
ESP	Rest of Europe	AFG	Rest of South and Southeast Asia	69498.2
ESP	Rest of Europe	IDN	Rest of South and Southeast Asia	39703.6
ESP	Rest of Europe	IND	IND	6.65487e+06
ESP	Rest of Europe	IRN	IRN	1.25306e+06
ESP	Rest of Europe	KHM	Rest of South and Southeast Asia	55567.7
ESP	Rest of Europe	LKA	Rest of South and Southeast Asia	28645.5
ESP	Rest of Europe	MMR	Rest of South and Southeast Asia	74030.2
ESP	Rest of Europe	MYS	Rest of South and Southeast Asia	15651.7
ESP	Rest of Europe	PAK	Rest of South and Southeast Asia	1.51554e+07
ESP	Rest of Europe	THA	Rest of South and Southeast Asia	3.80982e+06
ESP	Rest of Europe	VNM	Rest of South and Southeast Asia	28696.6
ESP	Rest of Europe	BFA	Rest of Sub-Sahara Africa	20241.9
ESP	Rest of Europe	BWA	Rest of Sub-Sahara Africa	31514.2
ESP	Rest of Europe	CAF	Rest of Sub-Sahara Africa	22748.5
ESP	Rest of Europe	CIV	Rest of Sub-Sahara Africa	31322.4
ESP	Rest of Europe	CMR	Rest of Sub-Sahara Africa	34576.7
ESP	Rest of Europe	ETH	Rest of Sub-Sahara Africa	102048
ESP	Rest of Europe	KEN	Rest of Sub-Sahara Africa	18886.9
ESP	Rest of Europe	MDG	Rest of Sub-Sahara Africa	419444
ESP	Rest of Europe	MLI	Rest of Sub-Sahara Africa	52115.2
ESP	Rest of Europe	NAM	Rest of Sub-Sahara Africa	89833.7
ESP	Rest of Europe	NER	Rest of Sub-Sahara Africa	39725.3
ESP	Rest of Europe	SDN	Rest of Sub-Sahara Africa	75309.8
ESP	Rest of Europe	TCD	Rest of Sub-Sahara Africa	50258.7
ESP	Rest of Europe	ZAF	ZAF	634926
ESP	Rest of Europe	CAN	CAN	137338
ESP	Rest of Europe	USA	USA	2.24735e+07
EST	Rest of Europe	ARG	ARG	17540.7
EST	Rest of Europe	BRA	BRA	78388.8
EST	Rest of Europe	CHL	Rest of Central and South America	38814.7
EST	Rest of Europe	CRI	Rest of Central and South America	15944.7
EST	Rest of Europe	ECU	Rest of Central and South America	30855.4
EST	Rest of Europe	MEX	MEX	49588.1
EST	Rest of Europe	PER	Rest of Central and South America	24231.8
EST	Rest of Europe	CHN	CHN	30354.7
EST	Rest of Europe	ESP	Rest of Europe	488997
EST	Rest of Europe	FRA	FRA	21435.4
EST	Rest of Europe	GRC	Rest of Europe	129315
EST	Rest of Europe	HUN	Rest of Europe	19237.6
EST	Rest of Europe	ITA	Rest of Europe	182650
EST	Rest of Europe	MDA	Rest of Europe	22896.2
EST	Rest of Europe	POL	Rest of Europe	93165
EST	Rest of Europe	UKR	Rest of Europe	30311.9
EST	Rest of Europe	AZE	Rest of MENA	20345.9
EST	Rest of Europe	EGY	EGY	186945
EST	Rest of Europe	ISR	Rest of MENA	15768.1
EST	Rest of Europe	MAR	Rest of MENA	19579.8
EST	Rest of Europe	TUR	Rest of MENA	34516.3
EST	Rest of Europe	KAZ	Rest of Russia and Central Asia	40272.7
EST	Rest of Europe	TJK	Rest of Russia and Central Asia	19854.2
EST	Rest of Europe	UZB	Rest of Russia and Central Asia	27062.8
EST	Rest of Europe	AFG	Rest of South and Southeast Asia	17672.3
EST	Rest of Europe	IND	IND	256907
EST	Rest of Europe	IRN	IRN	54827
EST	Rest of Europe	PAK	Rest of South and Southeast Asia	773241
EST	Rest of Europe	THA	Rest of South and Southeast Asia	260056
EST	Rest of Europe	VNM	Rest of South and Southeast Asia	37349
EST	Rest of Europe	MDG	Rest of Sub-Sahara Africa	26215.3
EST	Rest of Europe	ZAF	ZAF	54006.8
EST	Rest of Europe	USA	USA	668813
FIN	Rest of Europe	ARG	ARG	204087
FIN	Rest of Europe	BRA	BRA	134021
FIN	Rest of Europe	CHL	Rest of Central and South America	241996
FIN	Rest of Europe	COL	Rest of Central and South America	25964.4
FIN	Rest of Europe	CRI	Rest of Central and South America	115968
FIN	Rest of Europe	ECU	Rest of Central and South America	140855
FIN	Rest of Europe	GUY	Rest of Central and South America	26427.9
FIN	Rest of Europe	MEX	MEX	434465
FIN	Rest of Europe	PAN	Rest of Central and South America	32920.5
FIN	Rest of Europe	PER	Rest of Central and South America	177332
FIN	Rest of Europe	SUR	Rest of Central and South America	19079.6
FIN	Rest of Europe	URY	Rest of Central and South America	109250
FIN	Rest of Europe	CHN	CHN	46351.3
FIN	Rest of Europe	CYP	Rest of Europe	21718.9
FIN	Rest of Europe	DEU	DEU	73519.6
FIN	Rest of Europe	DNK	Rest of Europe	36452.2
FIN	Rest of Europe	ESP	Rest of Europe	4.19528e+06
FIN	Rest of Europe	FRA	FRA	200039
FIN	Rest of Europe	GRC	Rest of Europe	385546
FIN	Rest of Europe	HUN	Rest of Europe	58912.7
FIN	Rest of Europe	IRL	Rest of Europe	37282.2
FIN	Rest of Europe	ITA	Rest of Europe	2.69506e+06
FIN	Rest of Europe	NLD	Rest of Europe	71782.1
FIN	Rest of Europe	POL	Rest of Europe	435738
FIN	Rest of Europe	PRT	Rest of Europe	18252.4
FIN	Rest of Europe	SWE	Rest of Europe	60712.7
FIN	Rest of Europe	EGY	EGY	1.26018e+06
FIN	Rest of Europe	ISR	Rest of MENA	356903
FIN	Rest of Europe	LBN	Rest of MENA	21545.6
FIN	Rest of Europe	MAR	Rest of MENA	215172
FIN	Rest of Europe	SAU	Rest of MENA	516128
FIN	Rest of Europe	TUN	Rest of MENA	56096.3
FIN	Rest of Europe	TUR	Rest of MENA	302037
FIN	Rest of Europe	AUS	AUS	20156.6
FIN	Rest of Europe	NZL	Rest of Oceania	44531.3
FIN	Rest of Europe	KAZ	Rest of Russia and Central Asia	93502
FIN	Rest of Europe	TJK	Rest of Russia and Central Asia	236734
FIN	Rest of Europe	UZB	Rest of Russia and Central Asia	67030.6
FIN	Rest of Europe	AFG	Rest of South and Southeast Asia	71691.6
FIN	Rest of Europe	IND	IND	969568
FIN	Rest of Europe	IRN	IRN	675938
FIN	Rest of Europe	PAK	Rest of South and Southeast Asia	1.13432e+06
FIN	Rest of Europe	THA	Rest of South and Southeast Asia	1.03208e+06
FIN	Rest of Europe	MDG	Rest of Sub-Sahara Africa	91753.5
FIN	Rest of Europe	ZAF	ZAF	380826
FIN	Rest of Europe	USA	USA	2.37581e+06
FRA	FRA	ARG	ARG	2.8061e+06
FRA	FRA	BRA	BRA	2.62896e+06
FRA	FRA	CHL	Rest of Central and South America	2.94341e+06
FRA	FRA	COL	Rest of Central and South America	69862.2
FRA	FRA	CRI	Rest of Central and South America	205760
FRA	FRA	CUB	Rest of Central and South America	405402
FRA	FRA	ECU	Rest of Central and South America	398766
FRA	FRA	GUY	Rest of Central and South America	852768
FRA	FRA	HND	Rest of Central and South America	19922.3
FRA	FRA	MEX	MEX	3.26375e+06
FRA	FRA	NIC	Rest of Central and South America	21022.5
FRA	FRA	PER	Rest of Central and South America	4.12485e+06
FRA	FRA	PRY	Rest of Central and South America	39990.5
FRA	FRA	SUR	Rest of Central and South America	1.40767e+06
FRA	FRA	URY	Rest of Central and South America	1.22713e+06
FRA	FRA	CHN	CHN	1.2601e+06
FRA	FRA	ARM	Rest of Europe	20663.7
FRA	FRA	AUT	Rest of Europe	83662.7
FRA	FRA	BEL	Rest of Europe	834698
FRA	FRA	BGR	Rest of Europe	136503
FRA	FRA	BLR	Rest of Europe	258598
FRA	FRA	CYP	Rest of Europe	120150
FRA	FRA	CZE	Rest of Europe	66406.4
FRA	FRA	DEU	DEU	2.00227e+06
FRA	FRA	DNK	Rest of Europe	187329
FRA	FRA	ESP	Rest of Europe	1.24228e+08
FRA	FRA	EST	Rest of Europe	24432.5
FRA	FRA	GBR	Rest of Europe	959565
FRA	FRA	GEO	Rest of Europe	34963.1
FRA	FRA	GRC	Rest of Europe	3.06683e+06
FRA	FRA	HUN	Rest of Europe	336576
FRA	FRA	IRL	Rest of Europe	1.65565e+06
FRA	FRA	ITA	Rest of Europe	2.62554e+07
FRA	FRA	LTU	Rest of Europe	76464.4
FRA	FRA	LUX	Rest of Europe	25589.3
FRA	FRA	LVA	Rest of Europe	33090.5
FRA	FRA	MDA	Rest of Europe	22454.7
FRA	FRA	MKD	Rest of Europe	45681.4
FRA	FRA	NLD	Rest of Europe	2.25996e+06
FRA	FRA	POL	Rest of Europe	2.02824e+06
FRA	FRA	PRT	Rest of Europe	3.57671e+06
FRA	FRA	ROU	Rest of Europe	742771
FRA	FRA	SRB	Rest of Europe	98316.3
FRA	FRA	SVK	Rest of Europe	80380.5
FRA	FRA	SWE	Rest of Europe	28133.7
FRA	FRA	UKR	Rest of Europe	495708
FRA	FRA	ARE	Rest of MENA	21128.6
FRA	FRA	AZE	Rest of MENA	38480.7
FRA	FRA	DZA	Rest of MENA	365703
FRA	FRA	EGY	EGY	9.28181e+06
FRA	FRA	ISR	Rest of MENA	3.13353e+06
FRA	FRA	JOR	Rest of MENA	55071.6
FRA	FRA	LBN	Rest of MENA	294303
FRA	FRA	MAR	Rest of MENA	1.35937e+07
FRA	FRA	SAU	Rest of MENA	1.9763e+06
FRA	FRA	TUN	Rest of MENA	6.93366e+06
FRA	FRA	TUR	Rest of MENA	5.5452e+06
FRA	FRA	YEM	Rest of MENA	16933.2
FRA	FRA	AUS	AUS	562657
FRA	FRA	NZL	Rest of Oceania	951328
FRA	FRA	KAZ	Rest of Russia and Central Asia	1.49482e+06
FRA	FRA	RUS	RUS	201384
FRA	FRA	TJK	Rest of Russia and Central Asia	278802
FRA	FRA	TKM	Rest of Russia and Central Asia	287557
FRA	FRA	UZB	Rest of Russia and Central Asia	195938
FRA	FRA	AFG	Rest of South and Southeast Asia	562820
FRA	FRA	IDN	Rest of South and Southeast Asia	370686
FRA	FRA	IND	IND	1.98943e+07
FRA	FRA	IRN	IRN	971684
FRA	FRA	KHM	Rest of South and Southeast Asia	1.69352e+06
FRA	FRA	LKA	Rest of South and Southeast Asia	77142.7
FRA	FRA	MMR	Rest of South and Southeast Asia	46007.7
FRA	FRA	MYS	Rest of South and Southeast Asia	35517.9
FRA	FRA	PAK	Rest of South and Southeast Asia	1.56081e+07
FRA	FRA	THA	Rest of South and Southeast Asia	1.9386e+07
FRA	FRA	VNM	Rest of South and Southeast Asia	419518
FRA	FRA	BWA	Rest of Sub-Sahara Africa	221326
FRA	FRA	CIV	Rest of Sub-Sahara Africa	25706.3
FRA	FRA	CMR	Rest of Sub-Sahara Africa	165820
FRA	FRA	ETH	Rest of Sub-Sahara Africa	47011.2
FRA	FRA	KEN	Rest of Sub-Sahara Africa	49857.9
FRA	FRA	MDG	Rest of Sub-Sahara Africa	6.5145e+06
FRA	FRA	MLI	Rest of Sub-Sahara Africa	80426.8
FRA	FRA	NAM	Rest of Sub-Sahara Africa	100612
FRA	FRA	NER	Rest of Sub-Sahara Africa	105647
FRA	FRA	SDN	Rest of Sub-Sahara Africa	61166.6
FRA	FRA	SEN	Rest of Sub-Sahara Africa	54290.8
FRA	FRA	SWZ	Rest of Sub-Sahara Africa	125439
FRA	FRA	TCD	Rest of Sub-Sahara Africa	25707.4
FRA	FRA	TZA	Rest of Sub-Sahara Africa	47496.6
FRA	FRA	UGA	Rest of Sub-Sahara Africa	20995
FRA	FRA	ZAF	ZAF	7.4896e+06
FRA	FRA	ZWE	Rest of Sub-Sahara Africa	216129
FRA	FRA	CAN	CAN	266603
FRA	FRA	USA	USA	2.46405e+07
GBR	Rest of Europe	ARG	ARG	4.47194e+06
GBR	Rest of Europe	BLZ	Rest of Central and South America	192045
GBR	Rest of Europe	BOL	Rest of Central and South America	27662.6
GBR	Rest of Europe	BRA	BRA	7.67463e+06
GBR	Rest of Europe	CHL	Rest of Central and South America	5.90311e+06
GBR	Rest of Europe	COL	Rest of Central and South America	623580
GBR	Rest of Europe	CRI	Rest of Central and South America	2.18564e+06
GBR	Rest of Europe	CUB	Rest of Central and South America	85288.3
GBR	Rest of Europe	DOM	Rest of Central and South America	222483
GBR	Rest of Europe	ECU	Rest of Central and South America	1.05115e+06
GBR	Rest of Europe	GTM	Rest of Central and South America	76291.8
GBR	Rest of Europe	GUY	Rest of Central and South America	992789
GBR	Rest of Europe	HND	Rest of Central and South America	19843.3
GBR	Rest of Europe	MEX	MEX	3.62103e+06
GBR	Rest of Europe	PAN	Rest of Central and South America	21331.2
GBR	Rest of Europe	PER	Rest of Central and South America	4.04664e+06
GBR	Rest of Europe	PRY	Rest of Central and South America	35185.8
GBR	Rest of Europe	SUR	Rest of Central and South America	456102
GBR	Rest of Europe	URY	Rest of Central and South America	4.45612e+06
GBR	Rest of Europe	CHN	CHN	2.72716e+06
GBR	Rest of Europe	ARM	Rest of Europe	39299.2
GBR	Rest of Europe	BEL	Rest of Europe	494795
GBR	Rest of Europe	BGR	Rest of Europe	72755.1
GBR	Rest of Europe	BLR	Rest of Europe	340334
GBR	Rest of Europe	CYP	Rest of Europe	556440
GBR	Rest of Europe	CZE	Rest of Europe	17541.1
GBR	Rest of Europe	DEU	DEU	1.3503e+06
GBR	Rest of Europe	DNK	Rest of Europe	1.36148e+06
GBR	Rest of Europe	ESP	Rest of Europe	7.56127e+07
GBR	Rest of Europe	FRA	FRA	9.11178e+06
GBR	Rest of Europe	GEO	Rest of Europe	101677
GBR	Rest of Europe	GRC	Rest of Europe	5.16108e+06
GBR	Rest of Europe	HUN	Rest of Europe	338621
GBR	Rest of Europe	IRL	Rest of Europe	5.63103e+06
GBR	Rest of Europe	ITA	Rest of Europe	1.93396e+07
GBR	Rest of Europe	LTU	Rest of Europe	22458.1
GBR	Rest of Europe	MDA	Rest of Europe	141698
GBR	Rest of Europe	MKD	Rest of Europe	50206.3
GBR	Rest of Europe	NLD	Rest of Europe	2.10656e+06
GBR	Rest of Europe	POL	Rest of Europe	1.75471e+06
GBR	Rest of Europe	PRT	Rest of Europe	3.43709e+06
GBR	Rest of Europe	ROU	Rest of Europe	952797
GBR	Rest of Europe	SRB	Rest of Europe	67471.1
GBR	Rest of Europe	SVK	Rest of Europe	148595
GBR	Rest of Europe	SWE	Rest of Europe	16652.2
GBR	Rest of Europe	UKR	Rest of Europe	523159
GBR	Rest of Europe	ARE	Rest of MENA	47084.2
GBR	Rest of Europe	AZE	Rest of MENA	43923.1
GBR	Rest of Europe	DZA	Rest of MENA	46967.8
GBR	Rest of Europe	EGY	EGY	3.03611e+07
GBR	Rest of Europe	ISR	Rest of MENA	3.10684e+06
GBR	Rest of Europe	JOR	Rest of MENA	173975
GBR	Rest of Europe	LBN	Rest of MENA	378533
GBR	Rest of Europe	MAR	Rest of MENA	5.1444e+06
GBR	Rest of Europe	SAU	Rest of MENA	5.15747e+06
GBR	Rest of Europe	TUN	Rest of MENA	1.54445e+06
GBR	Rest of Europe	TUR	Rest of MENA	6.7033e+06
GBR	Rest of Europe	YEM	Rest of MENA	152590
GBR	Rest of Europe	AUS	AUS	1.65271e+06
GBR	Rest of Europe	NZL	Rest of Oceania	1.84354e+06
GBR	Rest of Europe	KAZ	Rest of Russia and Central Asia	1.64439e+06
GBR	Rest of Europe	KGZ	Rest of Russia and Central Asia	129809
GBR	Rest of Europe	RUS	RUS	445195
GBR	Rest of Europe	TJK	Rest of Russia and Central Asia	3.86743e+06
GBR	Rest of Europe	TKM	Rest of Russia and Central Asia	124775
GBR	Rest of Europe	UZB	Rest of Russia and Central Asia	1.34406e+06
GBR	Rest of Europe	AFG	Rest of South and Southeast Asia	1.06552e+06
GBR	Rest of Europe	BGD	Rest of South and Southeast Asia	25556.9
GBR	Rest of Europe	IDN	Rest of South and Southeast Asia	202735
GBR	Rest of Europe	IND	IND	2.24611e+07
GBR	Rest of Europe	IRN	IRN	4.23292e+06
GBR	Rest of Europe	KHM	Rest of South and Southeast Asia	111959
GBR	Rest of Europe	LKA	Rest of South and Southeast Asia	218790
GBR	Rest of Europe	MMR	Rest of South and Southeast Asia	51358
GBR	Rest of Europe	MYS	Rest of South and Southeast Asia	52126.7
GBR	Rest of Europe	NPL	Rest of South and Southeast Asia	48910.9
GBR	Rest of Europe	PAK	Rest of South and Southeast Asia	7.58701e+07
GBR	Rest of Europe	THA	Rest of South and Southeast Asia	1.75934e+07
GBR	Rest of Europe	VNM	Rest of South and Southeast Asia	260300
GBR	Rest of Europe	BFA	Rest of Sub-Sahara Africa	15689.4
GBR	Rest of Europe	BWA	Rest of Sub-Sahara Africa	2.01067e+06
GBR	Rest of Europe	CIV	Rest of Sub-Sahara Africa	39937.6
GBR	Rest of Europe	CMR	Rest of Sub-Sahara Africa	185899
GBR	Rest of Europe	ETH	Rest of Sub-Sahara Africa	65975.6
GBR	Rest of Europe	KEN	Rest of Sub-Sahara Africa	88858.5
GBR	Rest of Europe	MDG	Rest of Sub-Sahara Africa	1.86128e+06
GBR	Rest of Europe	MLI	Rest of Sub-Sahara Africa	21179.1
GBR	Rest of Europe	MOZ	Rest of Sub-Sahara Africa	15932.2
GBR	Rest of Europe	NAM	Rest of Sub-Sahara Africa	624050
GBR	Rest of Europe	NER	Rest of Sub-Sahara Africa	153201
GBR	Rest of Europe	SDN	Rest of Sub-Sahara Africa	66330.4
GBR	Rest of Europe	SEN	Rest of Sub-Sahara Africa	47166.8
GBR	Rest of Europe	SWZ	Rest of Sub-Sahara Africa	139969
GBR	Rest of Europe	ZAF	ZAF	1.81469e+07
GBR	Rest of Europe	ZMB	Rest of Sub-Sahara Africa	49302.1
GBR	Rest of Europe	ZWE	Rest of Sub-Sahara Africa	72067.5
GBR	Rest of Europe	CAN	CAN	498273
GBR	Rest of Europe	USA	USA	4.03203e+07
GEO	Rest of Europe	ARG	ARG	75979.5
GEO	Rest of Europe	BRA	BRA	101129
GEO	Rest of Europe	CHL	Rest of Central and South America	279559
GEO	Rest of Europe	ECU	Rest of Central and South America	93453.5
GEO	Rest of Europe	URY	Rest of Central and South America	511288
GEO	Rest of Europe	CHN	CHN	57991.7
GEO	Rest of Europe	ESP	Rest of Europe	43469.3
GEO	Rest of Europe	ROU	Rest of Europe	92154
GEO	Rest of Europe	UKR	Rest of Europe	674802
GEO	Rest of Europe	AZE	Rest of MENA	357019
GEO	Rest of Europe	EGY	EGY	295569
GEO	Rest of Europe	SAU	Rest of MENA	78463.8
GEO	Rest of Europe	TUR	Rest of MENA	1.15359e+06
GEO	Rest of Europe	AUS	AUS	28305
GEO	Rest of Europe	KAZ	Rest of Russia and Central Asia	3.50119e+06
GEO	Rest of Europe	KGZ	Rest of Russia and Central Asia	18017.2
GEO	Rest of Europe	RUS	RUS	2.60455e+06
GEO	Rest of Europe	UZB	Rest of Russia and Central Asia	206056
GEO	Rest of Europe	IND	IND	381079
GEO	Rest of Europe	IRN	IRN	3.18861e+06
GEO	Rest of Europe	PAK	Rest of South and Southeast Asia	1.39594e+06
GEO	Rest of Europe	THA	Rest of South and Southeast Asia	82890.9
GEO	Rest of Europe	VNM	Rest of South and Southeast Asia	409407
GEO	Rest of Europe	USA	USA	623596
GRC	Rest of Europe	ARG	ARG	448513
GRC	Rest of Europe	BRA	BRA	392563
GRC	Rest of Europe	CHL	Rest of Central and South America	125678
GRC	Rest of Europe	COL	Rest of Central and South America	17711
GRC	Rest of Europe	CRI	Rest of Central and South America	72940.6
GRC	Rest of Europe	ECU	Rest of Central and South America	516621
GRC	Rest of Europe	GUY	Rest of Central and South America	22897.2
GRC	Rest of Europe	MEX	MEX	469075
GRC	Rest of Europe	PER	Rest of Central and South America	49364.8
GRC	Rest of Europe	SUR	Rest of Central and South America	18746.5
GRC	Rest of Europe	URY	Rest of Central and South America	100352
GRC	Rest of Europe	CHN	CHN	243250
GRC	Rest of Europe	AUT	Rest of Europe	20465.2
GRC	Rest of Europe	BEL	Rest of Europe	108279
GRC	Rest of Europe	BGR	Rest of Europe	292514
GRC	Rest of Europe	BLR	Rest of Europe	115176
GRC	Rest of Europe	CYP	Rest of Europe	193680
GRC	Rest of Europe	CZE	Rest of Europe	32364.2
GRC	Rest of Europe	DEU	DEU	564569
GRC	Rest of Europe	DNK	Rest of Europe	91072.7
GRC	Rest of Europe	ESP	Rest of Europe	4.34939e+06
GRC	Rest of Europe	FRA	FRA	3.59921e+06
GRC	Rest of Europe	GBR	Rest of Europe	44157.4
GRC	Rest of Europe	HUN	Rest of Europe	217761
GRC	Rest of Europe	IRL	Rest of Europe	128507
GRC	Rest of Europe	ITA	Rest of Europe	2.81867e+06
GRC	Rest of Europe	LTU	Rest of Europe	21438.7
GRC	Rest of Europe	MDA	Rest of Europe	191151
GRC	Rest of Europe	MKD	Rest of Europe	63570.9
GRC	Rest of Europe	NLD	Rest of Europe	945833
GRC	Rest of Europe	POL	Rest of Europe	811667
GRC	Rest of Europe	PRT	Rest of Europe	141918
GRC	Rest of Europe	ROU	Rest of Europe	842091
GRC	Rest of Europe	SRB	Rest of Europe	23309.2
GRC	Rest of Europe	UKR	Rest of Europe	70094.1
GRC	Rest of Europe	EGY	EGY	2.51857e+06
GRC	Rest of Europe	ISR	Rest of MENA	22519.2
GRC	Rest of Europe	MAR	Rest of MENA	26823.4
GRC	Rest of Europe	SAU	Rest of MENA	1.42399e+06
GRC	Rest of Europe	TUN	Rest of MENA	186026
GRC	Rest of Europe	TUR	Rest of MENA	822714
GRC	Rest of Europe	AUS	AUS	73910.9
GRC	Rest of Europe	NZL	Rest of Oceania	97108.8
GRC	Rest of Europe	KAZ	Rest of Russia and Central Asia	718226
GRC	Rest of Europe	RUS	RUS	300314
GRC	Rest of Europe	TKM	Rest of Russia and Central Asia	80042
GRC	Rest of Europe	IDN	Rest of South and Southeast Asia	19622.3
GRC	Rest of Europe	IND	IND	6.62381e+06
GRC	Rest of Europe	IRN	IRN	163823
GRC	Rest of Europe	MMR	Rest of South and Southeast Asia	15706.4
GRC	Rest of Europe	PAK	Rest of South and Southeast Asia	1.81654e+06
GRC	Rest of Europe	THA	Rest of South and Southeast Asia	739166
GRC	Rest of Europe	VNM	Rest of South and Southeast Asia	322085
GRC	Rest of Europe	BWA	Rest of Sub-Sahara Africa	294956
GRC	Rest of Europe	MDG	Rest of Sub-Sahara Africa	39322.9
GRC	Rest of Europe	NAM	Rest of Sub-Sahara Africa	37270.1
GRC	Rest of Europe	SDN	Rest of Sub-Sahara Africa	354076
GRC	Rest of Europe	ZAF	ZAF	161752
GRC	Rest of Europe	CAN	CAN	16499.9
GRC	Rest of Europe	USA	USA	3.15248e+06
HRV	Rest of Europe	ARG	ARG	127091
HRV	Rest of Europe	BRA	BRA	64029.6
HRV	Rest of Europe	CHL	Rest of Central and South America	192960
HRV	Rest of Europe	CRI	Rest of Central and South America	28482.5
HRV	Rest of Europe	ECU	Rest of Central and South America	283566
HRV	Rest of Europe	MEX	MEX	861379
HRV	Rest of Europe	PRY	Rest of Central and South America	50279.9
HRV	Rest of Europe	URY	Rest of Central and South America	75092.7
HRV	Rest of Europe	CHN	CHN	43903.1
HRV	Rest of Europe	ALB	Rest of Europe	17754.5
HRV	Rest of Europe	AUT	Rest of Europe	62971.3
HRV	Rest of Europe	BIH	Rest of Europe	20141.8
HRV	Rest of Europe	CYP	Rest of Europe	17130.4
HRV	Rest of Europe	CZE	Rest of Europe	251036
HRV	Rest of Europe	DEU	DEU	160075
HRV	Rest of Europe	DNK	Rest of Europe	32609.9
HRV	Rest of Europe	ESP	Rest of Europe	1.1058e+06
HRV	Rest of Europe	FRA	FRA	209382
HRV	Rest of Europe	GRC	Rest of Europe	307242
HRV	Rest of Europe	HUN	Rest of Europe	175871
HRV	Rest of Europe	ITA	Rest of Europe	1.28119e+06
HRV	Rest of Europe	MKD	Rest of Europe	103375
HRV	Rest of Europe	NLD	Rest of Europe	214767
HRV	Rest of Europe	POL	Rest of Europe	686813
HRV	Rest of Europe	ROU	Rest of Europe	407687
HRV	Rest of Europe	SVK	Rest of Europe	147280
HRV	Rest of Europe	EGY	EGY	447040
HRV	Rest of Europe	ISR	Rest of MENA	221204
HRV	Rest of Europe	MAR	Rest of MENA	17338.2
HRV	Rest of Europe	SAU	Rest of MENA	190848
HRV	Rest of Europe	TUN	Rest of MENA	37791
HRV	Rest of Europe	TUR	Rest of MENA	313601
HRV	Rest of Europe	KAZ	Rest of Russia and Central Asia	51847.4
HRV	Rest of Europe	TJK	Rest of Russia and Central Asia	16789.6
HRV	Rest of Europe	IND	IND	420809
HRV	Rest of Europe	IRN	IRN	72264.2
HRV	Rest of Europe	PAK	Rest of South and Southeast Asia	611332
HRV	Rest of Europe	THA	Rest of South and Southeast Asia	861855
HRV	Rest of Europe	VNM	Rest of South and Southeast Asia	240108
HRV	Rest of Europe	NAM	Rest of Sub-Sahara Africa	19756.8
HRV	Rest of Europe	ZAF	ZAF	77746.4
HRV	Rest of Europe	USA	USA	653374
HUN	Rest of Europe	ARG	ARG	123872
HUN	Rest of Europe	BRA	BRA	140680
HUN	Rest of Europe	CHL	Rest of Central and South America	91649.3
HUN	Rest of Europe	CRI	Rest of Central and South America	32391.1
HUN	Rest of Europe	ECU	Rest of Central and South America	94643.6
HUN	Rest of Europe	GTM	Rest of Central and South America	18688
HUN	Rest of Europe	GUY	Rest of Central and South America	27685.6
HUN	Rest of Europe	MEX	MEX	227793
HUN	Rest of Europe	PER	Rest of Central and South America	15618.1
HUN	Rest of Europe	SUR	Rest of Central and South America	43586.5
HUN	Rest of Europe	URY	Rest of Central and South America	84271.8
HUN	Rest of Europe	CHN	CHN	118543
HUN	Rest of Europe	AUT	Rest of Europe	119894
HUN	Rest of Europe	BEL	Rest of Europe	48144.8
HUN	Rest of Europe	BGR	Rest of Europe	66864.1
HUN	Rest of Europe	CZE	Rest of Europe	40749
HUN	Rest of Europe	DEU	DEU	359870
HUN	Rest of Europe	DNK	Rest of Europe	44990.4
HUN	Rest of Europe	ESP	Rest of Europe	1.90595e+06
HUN	Rest of Europe	FRA	FRA	469986
HUN	Rest of Europe	GBR	Rest of Europe	20340.4
HUN	Rest of Europe	GRC	Rest of Europe	874629
HUN	Rest of Europe	IRL	Rest of Europe	32869.4
HUN	Rest of Europe	ITA	Rest of Europe	2.89164e+06
HUN	Rest of Europe	MDA	Rest of Europe	34009
HUN	Rest of Europe	NLD	Rest of Europe	267288
HUN	Rest of Europe	POL	Rest of Europe	1.50289e+06
HUN	Rest of Europe	ROU	Rest of Europe	552510
HUN	Rest of Europe	SRB	Rest of Europe	25825.9
HUN	Rest of Europe	SVK	Rest of Europe	382281
HUN	Rest of Europe	UKR	Rest of Europe	59670.7
HUN	Rest of Europe	EGY	EGY	601862
HUN	Rest of Europe	ISR	Rest of MENA	50340.5
HUN	Rest of Europe	JOR	Rest of MENA	34606.1
HUN	Rest of Europe	MAR	Rest of MENA	42728
HUN	Rest of Europe	SAU	Rest of MENA	407619
HUN	Rest of Europe	TUN	Rest of MENA	118165
HUN	Rest of Europe	TUR	Rest of MENA	343132
HUN	Rest of Europe	AUS	AUS	177589
HUN	Rest of Europe	NZL	Rest of Oceania	140609
HUN	Rest of Europe	KAZ	Rest of Russia and Central Asia	123379
HUN	Rest of Europe	TJK	Rest of Russia and Central Asia	48265.6
HUN	Rest of Europe	TKM	Rest of Russia and Central Asia	49630.9
HUN	Rest of Europe	UZB	Rest of Russia and Central Asia	16607.9
HUN	Rest of Europe	AFG	Rest of South and Southeast Asia	69216.6
HUN	Rest of Europe	IND	IND	1.09512e+06
HUN	Rest of Europe	IRN	IRN	377284
HUN	Rest of Europe	PAK	Rest of South and Southeast Asia	895205
HUN	Rest of Europe	THA	Rest of South and Southeast Asia	637780
HUN	Rest of Europe	VNM	Rest of South and Southeast Asia	108811
HUN	Rest of Europe	MDG	Rest of Sub-Sahara Africa	144184
HUN	Rest of Europe	ZAF	ZAF	106473
HUN	Rest of Europe	CAN	CAN	21157.3
HUN	Rest of Europe	USA	USA	1.53113e+06
IRL	Rest of Europe	ARG	ARG	182492
IRL	Rest of Europe	BLZ	Rest of Central and South America	29662
IRL	Rest of Europe	BRA	BRA	166649
IRL	Rest of Europe	CHL	Rest of Central and South America	167830
IRL	Rest of Europe	CRI	Rest of Central and South America	148796
IRL	Rest of Europe	CUB	Rest of Central and South America	21526.5
IRL	Rest of Europe	ECU	Rest of Central and South America	25491.5
IRL	Rest of Europe	GTM	Rest of Central and South America	51523.8
IRL	Rest of Europe	GUY	Rest of Central and South America	40187.4
IRL	Rest of Europe	MEX	MEX	291697
IRL	Rest of Europe	PER	Rest of Central and South America	742380
IRL	Rest of Europe	SUR	Rest of Central and South America	29835.2
IRL	Rest of Europe	URY	Rest of Central and South America	120639
IRL	Rest of Europe	CHN	CHN	70488.1
IRL	Rest of Europe	CYP	Rest of Europe	41732
IRL	Rest of Europe	DEU	DEU	35611.1
IRL	Rest of Europe	DNK	Rest of Europe	42879.1
IRL	Rest of Europe	ESP	Rest of Europe	4.65914e+06
IRL	Rest of Europe	FRA	FRA	1.23444e+06
IRL	Rest of Europe	GBR	Rest of Europe	355141
IRL	Rest of Europe	GRC	Rest of Europe	218696
IRL	Rest of Europe	ITA	Rest of Europe	960528
[truncated: 2,783 more rows]

## Sheet: Tab S7. Traded GHG impacts
Area of Waste	World Region of Waste (in sankey diagram)	Area of Production	World Region of Production (in sankey diagram)	value (tonnes CO2eq)
ARG	ARG	BOL	Rest of Central and South America	320.089
ARG	ARG	BRA	BRA	11587.1
ARG	ARG	CHL	Rest of Central and South America	1645.49
ARG	ARG	ECU	Rest of Central and South America	206.166
ARG	ARG	PRY	Rest of Central and South America	159.397
ARG	ARG	URY	Rest of Central and South America	11177.1
ARG	ARG	CHN	CHN	148.723
ARG	ARG	BEL	Rest of Europe	254.831
ARG	ARG	DEU	DEU	617.38
ARG	ARG	DNK	Rest of Europe	1065.37
ARG	ARG	ESP	Rest of Europe	140.99
ARG	ARG	FRA	FRA	171.26
ARG	ARG	NLD	Rest of Europe	333.338
ARG	ARG	POL	Rest of Europe	142.203
ARG	ARG	AUS	AUS	363.553
ARG	ARG	IND	IND	517.602
ARG	ARG	VNM	Rest of South and Southeast Asia	333.119
ARG	ARG	KEN	Rest of Sub-Sahara Africa	220.117
ARG	ARG	CAN	CAN	983.93
ARG	ARG	USA	USA	1211.71
ATG	Rest of Central and South America	BRA	BRA	397.438
ATG	Rest of Central and South America	USA	USA	842.471
BHS	Rest of Central and South America	BRA	BRA	2646.28
BHS	Rest of Central and South America	MEX	MEX	224.968
BHS	Rest of Central and South America	URY	Rest of Central and South America	506.165
BHS	Rest of Central and South America	BLR	Rest of Europe	336.818
BHS	Rest of Central and South America	DEU	DEU	183.474
BHS	Rest of Central and South America	ESP	Rest of Europe	171.349
BHS	Rest of Central and South America	AUS	AUS	968.921
BHS	Rest of Central and South America	NZL	Rest of Oceania	349.018
BHS	Rest of Central and South America	IND	IND	4985.48
BHS	Rest of Central and South America	THA	Rest of South and Southeast Asia	236.479
BHS	Rest of Central and South America	VNM	Rest of South and Southeast Asia	243.416
BHS	Rest of Central and South America	CAN	CAN	542.63
BHS	Rest of Central and South America	USA	USA	10571
BLZ	Rest of Central and South America	BRA	BRA	345.559
BLZ	Rest of Central and South America	GTM	Rest of Central and South America	1187.22
BLZ	Rest of Central and South America	MEX	MEX	147.22
BLZ	Rest of Central and South America	SLV	Rest of Central and South America	207.234
BLZ	Rest of Central and South America	CAN	CAN	227.075
BLZ	Rest of Central and South America	USA	USA	2626.72
BOL	Rest of Central and South America	ARG	ARG	8090.76
BOL	Rest of Central and South America	BRA	BRA	2240.64
BOL	Rest of Central and South America	PRY	Rest of Central and South America	1177.9
BOL	Rest of Central and South America	KAZ	Rest of Russia and Central Asia	591.888
BOL	Rest of Central and South America	CAN	CAN	190.621
BOL	Rest of Central and South America	USA	USA	1028.93
BRA	BRA	ARG	ARG	158672
BRA	BRA	BOL	Rest of Central and South America	172.395
BRA	BRA	CHL	Rest of Central and South America	1926.77
BRA	BRA	MEX	MEX	191.694
BRA	BRA	PRY	Rest of Central and South America	74010.2
BRA	BRA	URY	Rest of Central and South America	175479
BRA	BRA	CHN	CHN	4010.36
BRA	BRA	BGR	Rest of Europe	1134.95
BRA	BRA	BLR	Rest of Europe	539.59
BRA	BRA	DEU	DEU	365.016
BRA	BRA	DNK	Rest of Europe	856.356
BRA	BRA	ESP	Rest of Europe	1218.74
BRA	BRA	FRA	FRA	393.165
BRA	BRA	GBR	Rest of Europe	321.484
BRA	BRA	GRC	Rest of Europe	321.641
BRA	BRA	ITA	Rest of Europe	2038.17
BRA	BRA	LTU	Rest of Europe	232.447
BRA	BRA	LVA	Rest of Europe	187.576
BRA	BRA	NLD	Rest of Europe	664.44
BRA	BRA	NOR	Rest of Europe	339.418
BRA	BRA	POL	Rest of Europe	265.313
BRA	BRA	PRT	Rest of Europe	472.154
BRA	BRA	SRB	Rest of Europe	222.238
BRA	BRA	EGY	EGY	1863.01
BRA	BRA	MAR	Rest of MENA	1633.76
BRA	BRA	SAU	Rest of MENA	144.214
BRA	BRA	TUR	Rest of MENA	1175.21
BRA	BRA	AUS	AUS	437.561
BRA	BRA	NZL	Rest of Oceania	141.139
BRA	BRA	KAZ	Rest of Russia and Central Asia	10451
BRA	BRA	RUS	RUS	1086.69
BRA	BRA	IDN	Rest of South and Southeast Asia	291.421
BRA	BRA	IND	IND	8809.47
BRA	BRA	IRN	IRN	245.486
BRA	BRA	MMR	Rest of South and Southeast Asia	1575.14
BRA	BRA	PAK	Rest of South and Southeast Asia	424.825
BRA	BRA	THA	Rest of South and Southeast Asia	1982.13
BRA	BRA	VNM	Rest of South and Southeast Asia	411.918
BRA	BRA	KEN	Rest of Sub-Sahara Africa	289.694
BRA	BRA	CAN	CAN	18433.4
BRA	BRA	USA	USA	39596.8
BRB	Rest of Central and South America	ARG	ARG	350.093
BRB	Rest of Central and South America	BRA	BRA	2034.13
BRB	Rest of Central and South America	GUY	Rest of Central and South America	456.485
BRB	Rest of Central and South America	SUR	Rest of Central and South America	153.052
BRB	Rest of Central and South America	URY	Rest of Central and South America	1511.66
BRB	Rest of Central and South America	SWE	Rest of Europe	223.254
BRB	Rest of Central and South America	AUS	AUS	261.316
BRB	Rest of Central and South America	NZL	Rest of Oceania	2660.17
BRB	Rest of Central and South America	IND	IND	1021.86
BRB	Rest of Central and South America	VNM	Rest of South and Southeast Asia	157.44
BRB	Rest of Central and South America	USA	USA	2671.23
CHL	Rest of Central and South America	ARG	ARG	130518
CHL	Rest of Central and South America	BOL	Rest of Central and South America	2608.83
CHL	Rest of Central and South America	BRA	BRA	68392.8
CHL	Rest of Central and South America	ECU	Rest of Central and South America	166.899
CHL	Rest of Central and South America	MEX	MEX	200.732
CHL	Rest of Central and South America	PER	Rest of Central and South America	166.65
CHL	Rest of Central and South America	PRY	Rest of Central and South America	379467
CHL	Rest of Central and South America	URY	Rest of Central and South America	37614.1
CHL	Rest of Central and South America	CHN	CHN	248.622
CHL	Rest of Central and South America	BLR	Rest of Europe	2967.89
CHL	Rest of Central and South America	CHE	Rest of Europe	152.86
CHL	Rest of Central and South America	DEU	DEU	277.401
CHL	Rest of Central and South America	DNK	Rest of Europe	580.322
CHL	Rest of Central and South America	FRA	FRA	993.661
CHL	Rest of Central and South America	GBR	Rest of Europe	154.483
CHL	Rest of Central and South America	IRL	Rest of Europe	439.426
CHL	Rest of Central and South America	ITA	Rest of Europe	530.398
CHL	Rest of Central and South America	LTU	Rest of Europe	348.545
CHL	Rest of Central and South America	NLD	Rest of Europe	357.679
CHL	Rest of Central and South America	POL	Rest of Europe	677.765
CHL	Rest of Central and South America	PRT	Rest of Europe	189.112
CHL	Rest of Central and South America	SWE	Rest of Europe	171.543
CHL	Rest of Central and South America	EGY	EGY	199.872
CHL	Rest of Central and South America	MAR	Rest of MENA	135.424
CHL	Rest of Central and South America	AUS	AUS	9331.77
CHL	Rest of Central and South America	NZL	Rest of Oceania	4449.15
CHL	Rest of Central and South America	KAZ	Rest of Russia and Central Asia	1130.16
CHL	Rest of Central and South America	RUS	RUS	298.58
CHL	Rest of Central and South America	IND	IND	41980.1
CHL	Rest of Central and South America	MMR	Rest of South and Southeast Asia	247.763
CHL	Rest of Central and South America	PAK	Rest of South and Southeast Asia	334.335
CHL	Rest of Central and South America	THA	Rest of South and Southeast Asia	1847
CHL	Rest of Central and South America	VNM	Rest of South and Southeast Asia	4618.98
CHL	Rest of Central and South America	KEN	Rest of Sub-Sahara Africa	2931.47
CHL	Rest of Central and South America	CAN	CAN	8095.21
CHL	Rest of Central and South America	USA	USA	21201.1
COL	Rest of Central and South America	ARG	ARG	58159.9
COL	Rest of Central and South America	BOL	Rest of Central and South America	10892.5
COL	Rest of Central and South America	BRA	BRA	8101.35
COL	Rest of Central and South America	CHL	Rest of Central and South America	6204.76
COL	Rest of Central and South America	CRI	Rest of Central and South America	166.653
COL	Rest of Central and South America	MEX	MEX	2389.43
COL	Rest of Central and South America	PER	Rest of Central and South America	184.636
COL	Rest of Central and South America	PRY	Rest of Central and South America	6345.7
COL	Rest of Central and South America	URY	Rest of Central and South America	2792.75
COL	Rest of Central and South America	CHN	CHN	1135.26
COL	Rest of Central and South America	BGR	Rest of Europe	210.845
COL	Rest of Central and South America	DEU	DEU	338.149
COL	Rest of Central and South America	ESP	Rest of Europe	154.38
COL	Rest of Central and South America	FRA	FRA	270.666
COL	Rest of Central and South America	GBR	Rest of Europe	164.098
COL	Rest of Central and South America	HUN	Rest of Europe	150.37
COL	Rest of Central and South America	ITA	Rest of Europe	202.588
COL	Rest of Central and South America	NLD	Rest of Europe	531.332
COL	Rest of Central and South America	POL	Rest of Europe	164.126
COL	Rest of Central and South America	ROU	Rest of Europe	259.525
COL	Rest of Central and South America	SRB	Rest of Europe	255.409
COL	Rest of Central and South America	MAR	Rest of MENA	199.628
COL	Rest of Central and South America	AUS	AUS	1469.42
COL	Rest of Central and South America	NZL	Rest of Oceania	614.635
COL	Rest of Central and South America	KAZ	Rest of Russia and Central Asia	2453.45
COL	Rest of Central and South America	RUS	RUS	268.934
COL	Rest of Central and South America	IND	IND	1867.52
COL	Rest of Central and South America	PAK	Rest of South and Southeast Asia	201.211
COL	Rest of Central and South America	THA	Rest of South and Southeast Asia	205.895
COL	Rest of Central and South America	VNM	Rest of South and Southeast Asia	181.241
COL	Rest of Central and South America	KEN	Rest of Sub-Sahara Africa	176.576
COL	Rest of Central and South America	ZAF	ZAF	390.633
COL	Rest of Central and South America	CAN	CAN	31242.3
COL	Rest of Central and South America	USA	USA	54171.3
CRI	Rest of Central and South America	ARG	ARG	390.048
CRI	Rest of Central and South America	BRA	BRA	191.601
CRI	Rest of Central and South America	GTM	Rest of Central and South America	4841.65
CRI	Rest of Central and South America	HND	Rest of Central and South America	150.404
CRI	Rest of Central and South America	MEX	MEX	148.277
CRI	Rest of Central and South America	NIC	Rest of Central and South America	5298.67
CRI	Rest of Central and South America	PAN	Rest of Central and South America	188.879
CRI	Rest of Central and South America	URY	Rest of Central and South America	254.244
CRI	Rest of Central and South America	CHN	CHN	684.443
CRI	Rest of Central and South America	FRA	FRA	146.418
CRI	Rest of Central and South America	ITA	Rest of Europe	130.754
CRI	Rest of Central and South America	SWE	Rest of Europe	200.516
CRI	Rest of Central and South America	KAZ	Rest of Russia and Central Asia	357.878
CRI	Rest of Central and South America	IND	IND	1351.07
CRI	Rest of Central and South America	MMR	Rest of South and Southeast Asia	142.215
CRI	Rest of Central and South America	PAK	Rest of South and Southeast Asia	350.799
CRI	Rest of Central and South America	THA	Rest of South and Southeast Asia	1638.1
CRI	Rest of Central and South America	VNM	Rest of South and Southeast Asia	1667.19
CRI	Rest of Central and South America	CAN	CAN	2055.22
CRI	Rest of Central and South America	USA	USA	40252.9
CUB	Rest of Central and South America	ARG	ARG	22254.9
CUB	Rest of Central and South America	BOL	Rest of Central and South America	492.562
CUB	Rest of Central and South America	BRA	BRA	32909.1
CUB	Rest of Central and South America	CHL	Rest of Central and South America	1027.07
CUB	Rest of Central and South America	GUY	Rest of Central and South America	150.836
CUB	Rest of Central and South America	MEX	MEX	13435.4
CUB	Rest of Central and South America	PRY	Rest of Central and South America	752.912
CUB	Rest of Central and South America	URY	Rest of Central and South America	10237.4
CUB	Rest of Central and South America	VEN	Rest of Central and South America	685.89
CUB	Rest of Central and South America	CHN	CHN	1298.62
CUB	Rest of Central and South America	BEL	Rest of Europe	745.479
CUB	Rest of Central and South America	BGR	Rest of Europe	133.339
CUB	Rest of Central and South America	BLR	Rest of Europe	315.278
CUB	Rest of Central and South America	CZE	Rest of Europe	360.138
CUB	Rest of Central and South America	DEU	DEU	2562.06
CUB	Rest of Central and South America	DNK	Rest of Europe	553.329
CUB	Rest of Central and South America	ESP	Rest of Europe	1793.04
CUB	Rest of Central and South America	FRA	FRA	9897.03
CUB	Rest of Central and South America	GBR	Rest of Europe	1114.67
CUB	Rest of Central and South America	GRC	Rest of Europe	726.977
CUB	Rest of Central and South America	IRL	Rest of Europe	542.296
CUB	Rest of Central and South America	ISL	Rest of Europe	242.611
CUB	Rest of Central and South America	ITA	Rest of Europe	5082.84
CUB	Rest of Central and South America	NLD	Rest of Europe	579.526
CUB	Rest of Central and South America	POL	Rest of Europe	1830.18
CUB	Rest of Central and South America	ROU	Rest of Europe	3304.98
CUB	Rest of Central and South America	SWE	Rest of Europe	388.244
CUB	Rest of Central and South America	ARE	Rest of MENA	343
CUB	Rest of Central and South America	EGY	EGY	2952.4
CUB	Rest of Central and South America	MAR	Rest of MENA	895.444
CUB	Rest of Central and South America	SAU	Rest of MENA	129.739
CUB	Rest of Central and South America	TUN	Rest of MENA	516.045
CUB	Rest of Central and South America	TUR	Rest of MENA	2588.84
CUB	Rest of Central and South America	AUS	AUS	1258.52
CUB	Rest of Central and South America	NZL	Rest of Oceania	590.315
CUB	Rest of Central and South America	KAZ	Rest of Russia and Central Asia	1581.59
CUB	Rest of Central and South America	RUS	RUS	2168.06
CUB	Rest of Central and South America	IDN	Rest of South and Southeast Asia	1095.09
CUB	Rest of Central and South America	IND	IND	5725.64
CUB	Rest of Central and South America	MMR	Rest of South and Southeast Asia	3577.6
CUB	Rest of Central and South America	MYS	Rest of South and Southeast Asia	168.897
CUB	Rest of Central and South America	PAK	Rest of South and Southeast Asia	8352.45
CUB	Rest of Central and South America	THA	Rest of South and Southeast Asia	5203.37
CUB	Rest of Central and South America	VNM	Rest of South and Southeast Asia	47320.1
CUB	Rest of Central and South America	NER	Rest of Sub-Sahara Africa	599.56
CUB	Rest of Central and South America	ZAF	ZAF	736.135
CUB	Rest of Central and South America	CAN	CAN	11622.1
CUB	Rest of Central and South America	USA	USA	100449
DMA	Rest of Central and South America	BRA	BRA	276.913
DMA	Rest of Central and South America	USA	USA	289.499
DOM	Rest of Central and South America	ARG	ARG	510.047
DOM	Rest of Central and South America	BRA	BRA	1130.84
DOM	Rest of Central and South America	CHL	Rest of Central and South America	143.321
DOM	Rest of Central and South America	MEX	MEX	512.413
DOM	Rest of Central and South America	PRY	Rest of Central and South America	150.536
DOM	Rest of Central and South America	URY	Rest of Central and South America	217.73
DOM	Rest of Central and South America	CHN	CHN	127.814
DOM	Rest of Central and South America	GBR	Rest of Europe	150.215
DOM	Rest of Central and South America	NLD	Rest of Europe	127.472
DOM	Rest of Central and South America	NOR	Rest of Europe	186.801
DOM	Rest of Central and South America	AUS	AUS	400.123
DOM	Rest of Central and South America	NZL	Rest of Oceania	210.524
DOM	Rest of Central and South America	KAZ	Rest of Russia and Central Asia	735.973
DOM	Rest of Central and South America	RUS	RUS	145.68
DOM	Rest of Central and South America	IND	IND	619.639
DOM	Rest of Central and South America	THA	Rest of South and Southeast Asia	1698.67
DOM	Rest of Central and South America	VNM	Rest of South and Southeast Asia	518.743
DOM	Rest of Central and South America	CAN	CAN	2177.74
DOM	Rest of Central and South America	USA	USA	45397.5
ECU	Rest of Central and South America	ARG	ARG	9196
ECU	Rest of Central and South America	BOL	Rest of Central and South America	1111.33
ECU	Rest of Central and South America	BRA	BRA	2179.9
ECU	Rest of Central and South America	CHL	Rest of Central and South America	2800.04
ECU	Rest of Central and South America	MEX	MEX	219.376
ECU	Rest of Central and South America	PER	Rest of Central and South America	477.808
ECU	Rest of Central and South America	PRY	Rest of Central and South America	529.186
ECU	Rest of Central and South America	URY	Rest of Central and South America	1388.7
ECU	Rest of Central and South America	CHN	CHN	358.811
ECU	Rest of Central and South America	DEU	DEU	148.569
ECU	Rest of Central and South America	NLD	Rest of Europe	176.599
ECU	Rest of Central and South America	EGY	EGY	130.695
ECU	Rest of Central and South America	TUR	Rest of MENA	141.671
ECU	Rest of Central and South America	AUS	AUS	786.645
ECU	Rest of Central and South America	NZL	Rest of Oceania	420.997
ECU	Rest of Central and South America	KAZ	Rest of Russia and Central Asia	1024.67
ECU	Rest of Central and South America	IND	IND	501.218
ECU	Rest of Central and South America	KEN	Rest of Sub-Sahara Africa	155.964
ECU	Rest of Central and South America	CAN	CAN	15943.2
ECU	Rest of Central and South America	USA	USA	8342.87
GRD	Rest of Central and South America	BRA	BRA	492.378
GRD	Rest of Central and South America	GUY	Rest of Central and South America	203.471
GRD	Rest of Central and South America	USA	USA	418.137
GTM	Rest of Central and South America	BRA	BRA	878.48
GTM	Rest of Central and South America	CRI	Rest of Central and South America	1511.98
GTM	Rest of Central and South America	CUB	Rest of Central and South America	433.327
GTM	Rest of Central and South America	HND	Rest of Central and South America	1930.52
GTM	Rest of Central and South America	MEX	MEX	2930.53
GTM	Rest of Central and South America	NIC	Rest of Central and South America	2827.88
GTM	Rest of Central and South America	SLV	Rest of Central and South America	1557.01
GTM	Rest of Central and South America	URY	Rest of Central and South America	241.235
GTM	Rest of Central and South America	CHN	CHN	291.456
GTM	Rest of Central and South America	BEL	Rest of Europe	130.975
GTM	Rest of Central and South America	BLR	Rest of Europe	138.986
GTM	Rest of Central and South America	DNK	Rest of Europe	205.503
GTM	Rest of Central and South America	ITA	Rest of Europe	1904.59
GTM	Rest of Central and South America	AUS	AUS	952.536
GTM	Rest of Central and South America	NZL	Rest of Oceania	975.514
GTM	Rest of Central and South America	KAZ	Rest of Russia and Central Asia	1020.89
GTM	Rest of Central and South America	IND	IND	2282.73
GTM	Rest of Central and South America	MMR	Rest of South and Southeast Asia	157.136
GTM	Rest of Central and South America	PAK	Rest of South and Southeast Asia	398.779
GTM	Rest of Central and South America	THA	Rest of South and Southeast Asia	1504.86
GTM	Rest of Central and South America	VNM	Rest of South and Southeast Asia	1877.69
GTM	Rest of Central and South America	CAN	CAN	2518.37
GTM	Rest of Central and South America	USA	USA	68487.5
GUY	Rest of Central and South America	BRA	BRA	340.905
GUY	Rest of Central and South America	CAN	CAN	1487.11
GUY	Rest of Central and South America	USA	USA	605.417
HND	Rest of Central and South America	BRA	BRA	411.203
HND	Rest of Central and South America	CRI	Rest of Central and South America	653.189
HND	Rest of Central and South America	GTM	Rest of Central and South America	2534.6
HND	Rest of Central and South America	MEX	MEX	644.016
HND	Rest of Central and South America	NIC	Rest of Central and South America	3559.27
HND	Rest of Central and South America	SLV	Rest of Central and South America	1055.29
HND	Rest of Central and South America	URY	Rest of Central and South America	262.779
HND	Rest of Central and South America	DEU	DEU	416.645
HND	Rest of Central and South America	DNK	Rest of Europe	290.421
HND	Rest of Central and South America	ESP	Rest of Europe	321.622
HND	Rest of Central and South America	FRA	FRA	240.458
HND	Rest of Central and South America	GBR	Rest of Europe	166.346
HND	Rest of Central and South America	HRV	Rest of Europe	245.214
HND	Rest of Central and South America	ITA	Rest of Europe	233.631
HND	Rest of Central and South America	NLD	Rest of Europe	296.183
HND	Rest of Central and South America	EGY	EGY	151.788
HND	Rest of Central and South America	TUR	Rest of MENA	288.235
HND	Rest of Central and South America	AUS	AUS	725.418
HND	Rest of Central and South America	NZL	Rest of Oceania	441.808
HND	Rest of Central and South America	KAZ	Rest of Russia and Central Asia	614.628
HND	Rest of Central and South America	IND	IND	1016.93
HND	Rest of Central and South America	MMR	Rest of South and Southeast Asia	203.081
HND	Rest of Central and South America	PAK	Rest of South and Southeast Asia	503.11
HND	Rest of Central and South America	THA	Rest of South and Southeast Asia	2362.68
HND	Rest of Central and South America	VNM	Rest of South and Southeast Asia	2377.1
HND	Rest of Central and South America	CAN	CAN	1393.99
HND	Rest of Central and South America	USA	USA	67830.2
HTI	Rest of Central and South America	ARG	ARG	671.73
HTI	Rest of Central and South America	BRA	BRA	4211.69
HTI	Rest of Central and South America	GUY	Rest of Central and South America	519.171
HTI	Rest of Central and South America	MEX	MEX	152.875
HTI	Rest of Central and South America	PRY	Rest of Central and South America	311.371
HTI	Rest of Central and South America	SUR	Rest of Central and South America	5274.69
HTI	Rest of Central and South America	URY	Rest of Central and South America	151.956
HTI	Rest of Central and South America	CHN	CHN	494.21
HTI	Rest of Central and South America	DEU	DEU	219.144
HTI	Rest of Central and South America	ESP	Rest of Europe	245.1
HTI	Rest of Central and South America	FRA	FRA	671.854
HTI	Rest of Central and South America	GRC	Rest of Europe	179.193
HTI	Rest of Central and South America	ITA	Rest of Europe	1414.41
HTI	Rest of Central and South America	NLD	Rest of Europe	140.224
HTI	Rest of Central and South America	EGY	EGY	714.352
HTI	Rest of Central and South America	TUR	Rest of MENA	1503.95
HTI	Rest of Central and South America	KAZ	Rest of Russia and Central Asia	599.427
HTI	Rest of Central and South America	IND	IND	1297.18
HTI	Rest of Central and South America	MMR	Rest of South and Southeast Asia	965.121
HTI	Rest of Central and South America	PAK	Rest of South and Southeast Asia	767.868
HTI	Rest of Central and South America	THA	Rest of South and Southeast Asia	10565.9
HTI	Rest of Central and South America	VNM	Rest of South and Southeast Asia	11632.8
HTI	Rest of Central and South America	CAN	CAN	971.831
HTI	Rest of Central and South America	USA	USA	155980
JAM	Rest of Central and South America	ARG	ARG	365.232
JAM	Rest of Central and South America	BRA	BRA	9827.5
JAM	Rest of Central and South America	CRI	Rest of Central and South America	1313.7
JAM	Rest of Central and South America	GUY	Rest of Central and South America	8698.26
JAM	Rest of Central and South America	MEX	MEX	129.027
JAM	Rest of Central and South America	NIC	Rest of Central and South America	175.234
JAM	Rest of Central and South America	PAN	Rest of Central and South America	826.274
JAM	Rest of Central and South America	SUR	Rest of Central and South America	8905.27
JAM	Rest of Central and South America	URY	Rest of Central and South America	272.166
JAM	Rest of Central and South America	DEU	DEU	190.724
JAM	Rest of Central and South America	ITA	Rest of Europe	133.795
JAM	Rest of Central and South America	EGY	EGY	184.93
JAM	Rest of Central and South America	AUS	AUS	3721.96
JAM	Rest of Central and South America	NZL	Rest of Oceania	1576.73
JAM	Rest of Central and South America	KAZ	Rest of Russia and Central Asia	343.402
JAM	Rest of Central and South America	IND	IND	1652.33
JAM	Rest of Central and South America	MMR	Rest of South and Southeast Asia	254.821
JAM	Rest of Central and South America	THA	Rest of South and Southeast Asia	1244.22
JAM	Rest of Central and South America	VNM	Rest of South and Southeast Asia	143.6
JAM	Rest of Central and South America	CAN	CAN	848.596
JAM	Rest of Central and South America	USA	USA	31571.8
KNA	Rest of Central and South America	ARG	ARG	272.32
KNA	Rest of Central and South America	IND	IND	131.756
KNA	Rest of Central and South America	THA	Rest of South and Southeast Asia	427.954
KNA	Rest of Central and South America	USA	USA	218.203
LCA	Rest of Central and South America	BRA	BRA	593.381
LCA	Rest of Central and South America	NZL	Rest of Oceania	1105.13
LCA	Rest of Central and South America	IND	IND	301.923
LCA	Rest of Central and South America	USA	USA	2019.32
MEX	MEX	ARG	ARG	8139.82
MEX	MEX	BOL	Rest of Central and South America	229.948
MEX	MEX	BRA	BRA	44845.1
MEX	MEX	CHL	Rest of Central and South America	3446.27
MEX	MEX	COL	Rest of Central and South America	131.877
MEX	MEX	CRI	Rest of Central and South America	1440.56
MEX	MEX	GTM	Rest of Central and South America	197.278
MEX	MEX	HND	Rest of Central and South America	586.748
MEX	MEX	NIC	Rest of Central and South America	4383.38
MEX	MEX	PAN	Rest of Central and South America	983.3
MEX	MEX	PRY	Rest of Central and South America	886.741
MEX	MEX	URY	Rest of Central and South America	5088.77
MEX	MEX	CHN	CHN	3998.07
MEX	MEX	AUT	Rest of Europe	1633.5
MEX	MEX	BEL	Rest of Europe	4718.22
MEX	MEX	BGR	Rest of Europe	649.757
MEX	MEX	BLR	Rest of Europe	6470.08
MEX	MEX	CHE	Rest of Europe	607.703
MEX	MEX	CZE	Rest of Europe	724.691
MEX	MEX	DEU	DEU	13521.2
MEX	MEX	DNK	Rest of Europe	1821.86
MEX	MEX	ESP	Rest of Europe	2006.44
MEX	MEX	EST	Rest of Europe	153.477
MEX	MEX	FIN	Rest of Europe	237.245
MEX	MEX	FRA	FRA	5082.7
MEX	MEX	GBR	Rest of Europe	6740.23
MEX	MEX	GRC	Rest of Europe	220.492
MEX	MEX	HUN	Rest of Europe	965.08
MEX	MEX	IRL	Rest of Europe	2138.21
MEX	MEX	ITA	Rest of Europe	2534.15
MEX	MEX	LTU	Rest of Europe	461.04
MEX	MEX	LVA	Rest of Europe	164.381
MEX	MEX	NLD	Rest of Europe	11475
MEX	MEX	NOR	Rest of Europe	148.677
MEX	MEX	POL	Rest of Europe	5162.28
MEX	MEX	ROU	Rest of Europe	918.127
MEX	MEX	SRB	Rest of Europe	624.702
MEX	MEX	SVK	Rest of Europe	193.573
MEX	MEX	SWE	Rest of Europe	322.54
MEX	MEX	EGY	EGY	1076.56
MEX	MEX	MAR	Rest of MENA	152.804
MEX	MEX	TUR	Rest of MENA	308.668
MEX	MEX	AUS	AUS	31046.3
MEX	MEX	NZL	Rest of Oceania	36007.8
MEX	MEX	KAZ	Rest of Russia and Central Asia	3559.31
MEX	MEX	RUS	RUS	930.451
MEX	MEX	IDN	Rest of South and Southeast Asia	203.004
MEX	MEX	IND	IND	70579.3
MEX	MEX	IRN	IRN	161.341
MEX	MEX	MMR	Rest of South and Southeast Asia	1195.53
MEX	MEX	MYS	Rest of South and Southeast Asia	323.756
MEX	MEX	PAK	Rest of South and Southeast Asia	1989.07
MEX	MEX	THA	Rest of South and Southeast Asia	16145.3
MEX	MEX	VNM	Rest of South and Southeast Asia	13825.7
MEX	MEX	KEN	Rest of Sub-Sahara Africa	947.983
MEX	MEX	MLI	Rest of Sub-Sahara Africa	216.529
MEX	MEX	NAM	Rest of Sub-Sahara Africa	328.639
MEX	MEX	ZAF	ZAF	268.973
MEX	MEX	CAN	CAN	122097
MEX	MEX	USA	USA	1.34104e+06
NIC	Rest of Central and South America	CRI	Rest of Central and South America	1848.21
NIC	Rest of Central and South America	GTM	Rest of Central and South America	893.397
NIC	Rest of Central and South America	HND	Rest of Central and South America	1734.23
NIC	Rest of Central and South America	MEX	MEX	370.266
NIC	Rest of Central and South America	SLV	Rest of Central and South America	205.138
NIC	Rest of Central and South America	CHN	CHN	331.322
NIC	Rest of Central and South America	FRA	FRA	142.089
NIC	Rest of Central and South America	KAZ	Rest of Russia and Central Asia	353.848
NIC	Rest of Central and South America	IND	IND	132.077
NIC	Rest of Central and South America	MMR	Rest of South and Southeast Asia	129.85
NIC	Rest of Central and South America	PAK	Rest of South and Southeast Asia	321.503
NIC	Rest of Central and South America	THA	Rest of South and Southeast Asia	1529.71
NIC	Rest of Central and South America	VNM	Rest of South and Southeast Asia	1518.95
NIC	Rest of Central and South America	CAN	CAN	1318.36
NIC	Rest of Central and South America	USA	USA	36268.8
PAN	Rest of Central and South America	ARG	ARG	1444.82
PAN	Rest of Central and South America	BRA	BRA	2087.17
PAN	Rest of Central and South America	CRI	Rest of Central and South America	2258.76
PAN	Rest of Central and South America	GTM	Rest of Central and South America	205.967
PAN	Rest of Central and South America	GUY	Rest of Central and South America	853.152
PAN	Rest of Central and South America	MEX	MEX	1204.34
PAN	Rest of Central and South America	NIC	Rest of Central and South America	2252.01
PAN	Rest of Central and South America	PER	Rest of Central and South America	223.927
PAN	Rest of Central and South America	SUR	Rest of Central and South America	1193.26
PAN	Rest of Central and South America	URY	Rest of Central and South America	339.139
PAN	Rest of Central and South America	CHN	CHN	207.942
PAN	Rest of Central and South America	DEU	DEU	281.274
PAN	Rest of Central and South America	DNK	Rest of Europe	229.012
PAN	Rest of Central and South America	ROU	Rest of Europe	138.607
PAN	Rest of Central and South America	EGY	EGY	132.234
PAN	Rest of Central and South America	NZL	Rest of Oceania	179.45
PAN	Rest of Central and South America	KAZ	Rest of Russia and Central Asia	253.489
PAN	Rest of Central and South America	IND	IND	1487.03
PAN	Rest of Central and South America	MMR	Rest of South and Southeast Asia	186.465
PAN	Rest of Central and South America	PAK	Rest of South and Southeast Asia	453.908
PAN	Rest of Central and South America	THA	Rest of South and Southeast Asia	1908.18
PAN	Rest of Central and South America	VNM	Rest of South and Southeast Asia	2226.56
PAN	Rest of Central and South America	CAN	CAN	1198.72
PAN	Rest of Central and South America	USA	USA	45127.1
PER	Rest of Central and South America	ARG	ARG	19746.2
PER	Rest of Central and South America	BOL	Rest of Central and South America	3345.45
PER	Rest of Central and South America	BRA	BRA	9180.98
PER	Rest of Central and South America	CHL	Rest of Central and South America	2167.42
PER	Rest of Central and South America	COL	Rest of Central and South America	6029.08
PER	Rest of Central and South America	MEX	MEX	1596.7
PER	Rest of Central and South America	PRY	Rest of Central and South America	9163.06
PER	Rest of Central and South America	URY	Rest of Central and South America	16677.6
PER	Rest of Central and South America	CHN	CHN	357.927
PER	Rest of Central and South America	BGR	Rest of Europe	225.9
PER	Rest of Central and South America	DEU	DEU	624.517
PER	Rest of Central and South America	FRA	FRA	594.911
PER	Rest of Central and South America	NLD	Rest of Europe	600.943
PER	Rest of Central and South America	ROU	Rest of Europe	163.669
PER	Rest of Central and South America	TUR	Rest of MENA	358.622
PER	Rest of Central and South America	AUS	AUS	1206.69
PER	Rest of Central and South America	NZL	Rest of Oceania	975.605
PER	Rest of Central and South America	KAZ	Rest of Russia and Central Asia	2588.43
PER	Rest of Central and South America	RUS	RUS	755.356
PER	Rest of Central and South America	IND	IND	1351.83
PER	Rest of Central and South America	MMR	Rest of South and Southeast Asia	142.299
PER	Rest of Central and South America	PAK	Rest of South and Southeast Asia	335.545
PER	Rest of Central and South America	THA	Rest of South and Southeast Asia	143.818
PER	Rest of Central and South America	ZAF	ZAF	141.797
PER	Rest of Central and South America	CAN	CAN	28355.4
PER	Rest of Central and South America	USA	USA	42805.1
PRY	Rest of Central and South America	ARG	ARG	558.368
PRY	Rest of Central and South America	BRA	BRA	1941.53
PRY	Rest of Central and South America	CHN	CHN	185.151
PRY	Rest of Central and South America	USA	USA	268.732
SLV	Rest of Central and South America	BRA	BRA	3571.12
SLV	Rest of Central and South America	CRI	Rest of Central and South America	2442.03
SLV	Rest of Central and South America	GTM	Rest of Central and South America	24243.7
SLV	Rest of Central and South America	HND	Rest of Central and South America	4143.58
SLV	Rest of Central and South America	MEX	MEX	1966.94
SLV	Rest of Central and South America	NIC	Rest of Central and South America	53437.9
SLV	Rest of Central and South America	PAN	Rest of Central and South America	1933.53
SLV	Rest of Central and South America	URY	Rest of Central and South America	820.127
SLV	Rest of Central and South America	BLR	Rest of Europe	560.621
SLV	Rest of Central and South America	FRA	FRA	148.12
SLV	Rest of Central and South America	GBR	Rest of Europe	346.338
SLV	Rest of Central and South America	ITA	Rest of Europe	179.465
SLV	Rest of Central and South America	AUS	AUS	833.12
SLV	Rest of Central and South America	NZL	Rest of Oceania	717.48
SLV	Rest of Central and South America	KAZ	Rest of Russia and Central Asia	352.787
SLV	Rest of Central and South America	IND	IND	8791.15
SLV	Rest of Central and South America	PAK	Rest of South and Southeast Asia	271.978
SLV	Rest of Central and South America	THA	Rest of South and Southeast Asia	1383.3
SLV	Rest of Central and South America	VNM	Rest of South and Southeast Asia	1312.34
SLV	Rest of Central and South America	CAN	CAN	3304.04
SLV	Rest of Central and South America	USA	USA	42435.9
SUR	Rest of Central and South America	BRA	BRA	1352.39
SUR	Rest of Central and South America	URY	Rest of Central and South America	581.389
SUR	Rest of Central and South America	BLR	Rest of Europe	369.344
SUR	Rest of Central and South America	FRA	FRA	591.683
SUR	Rest of Central and South America	NLD	Rest of Europe	183.645
SUR	Rest of Central and South America	IND	IND	5635.73
SUR	Rest of Central and South America	USA	USA	2570.41
TTO	Rest of Central and South America	ARG	ARG	336.534
TTO	Rest of Central and South America	BRA	BRA	5246.13
TTO	Rest of Central and South America	CRI	Rest of Central and South America	174.082
TTO	Rest of Central and South America	GUY	Rest of Central and South America	3946.77
TTO	Rest of Central and South America	MEX	MEX	356.655
TTO	Rest of Central and South America	PRY	Rest of Central and South America	349.077
TTO	Rest of Central and South America	SUR	Rest of Central and South America	409.225
TTO	Rest of Central and South America	URY	Rest of Central and South America	3757.06
TTO	Rest of Central and South America	DEU	DEU	137.7
TTO	Rest of Central and South America	FRA	FRA	137.02
TTO	Rest of Central and South America	NLD	Rest of Europe	146.426
TTO	Rest of Central and South America	AUS	AUS	2562.6
TTO	Rest of Central and South America	NZL	Rest of Oceania	2238.09
TTO	Rest of Central and South America	KAZ	Rest of Russia and Central Asia	338.535
TTO	Rest of Central and South America	RUS	RUS	335.069
TTO	Rest of Central and South America	IND	IND	1815
TTO	Rest of Central and South America	THA	Rest of South and Southeast Asia	301.901
TTO	Rest of Central and South America	VNM	Rest of South and Southeast Asia	1117.41
TTO	Rest of Central and South America	CAN	CAN	976.844
TTO	Rest of Central and South America	USA	USA	11597.4
URY	Rest of Central and South America	ARG	ARG	710.542
URY	Rest of Central and South America	BRA	BRA	4138.03
URY	Rest of Central and South America	THA	Rest of South and Southeast Asia	155.931
URY	Rest of Central and South America	USA	USA	134.437
VCT	Rest of Central and South America	ARG	ARG	144.869
VCT	Rest of Central and South America	BRA	BRA	513.211
VCT	Rest of Central and South America	IND	IND	387.076
VCT	Rest of Central and South America	USA	USA	2544.24
VEN	Rest of Central and South America	ARG	ARG	56190.7
VEN	Rest of Central and South America	BOL	Rest of Central and South America	3894.33
VEN	Rest of Central and South America	BRA	BRA	660301
VEN	Rest of Central and South America	CHL	Rest of Central and South America	3288.5
VEN	Rest of Central and South America	COL	Rest of Central and South America	835.197
VEN	Rest of Central and South America	ECU	Rest of Central and South America	5365.95
VEN	Rest of Central and South America	GUY	Rest of Central and South America	7847.49
VEN	Rest of Central and South America	HND	Rest of Central and South America	1081.4
VEN	Rest of Central and South America	MEX	MEX	8121.22
VEN	Rest of Central and South America	NIC	Rest of Central and South America	89128.1
VEN	Rest of Central and South America	PRY	Rest of Central and South America	42605.4
VEN	Rest of Central and South America	URY	Rest of Central and South America	39414.9
VEN	Rest of Central and South America	CHN	CHN	1818.75
VEN	Rest of Central and South America	JPN	JPN	129.391
VEN	Rest of Central and South America	AUT	Rest of Europe	477.159
VEN	Rest of Central and South America	BEL	Rest of Europe	1070.28
VEN	Rest of Central and South America	BLR	Rest of Europe	312.747
VEN	Rest of Central and South America	CZE	Rest of Europe	197.121
VEN	Rest of Central and South America	DEU	DEU	279.015
VEN	Rest of Central and South America	DNK	Rest of Europe	374.285
VEN	Rest of Central and South America	ESP	Rest of Europe	823.801
VEN	Rest of Central and South America	FRA	FRA	2104.31
VEN	Rest of Central and South America	GRC	Rest of Europe	183.263
VEN	Rest of Central and South America	IRL	Rest of Europe	1207.03
VEN	Rest of Central and South America	ITA	Rest of Europe	1082.83
VEN	Rest of Central and South America	NLD	Rest of Europe	478.156
VEN	Rest of Central and South America	POL	Rest of Europe	1857.01
VEN	Rest of Central and South America	PRT	Rest of Europe	388.246
VEN	Rest of Central and South America	ROU	Rest of Europe	334.745
VEN	Rest of Central and South America	SRB	Rest of Europe	157.105
VEN	Rest of Central and South America	SVK	Rest of Europe	610.295
VEN	Rest of Central and South America	SVN	Rest of Europe	254.059
VEN	Rest of Central and South America	EGY	EGY	714.146
VEN	Rest of Central and South America	TUR	Rest of MENA	592.862
VEN	Rest of Central and South America	AUS	AUS	1278.06
VEN	Rest of Central and South America	NZL	Rest of Oceania	2781.53
VEN	Rest of Central and South America	KAZ	Rest of Russia and Central Asia	2643.66
VEN	Rest of Central and South America	IND	IND	3749.49
VEN	Rest of Central and South America	MMR	Rest of South and Southeast Asia	983.892
VEN	Rest of Central and South America	PAK	Rest of South and Southeast Asia	3023.1
VEN	Rest of Central and South America	THA	Rest of South and Southeast Asia	8125.32
VEN	Rest of Central and South America	VNM	Rest of South and Southeast Asia	324.545
VEN	Rest of Central and South America	BFA	Rest of Sub-Sahara Africa	188.126
VEN	Rest of Central and South America	CAF	Rest of Sub-Sahara Africa	800.241
VEN	Rest of Central and South America	GIN	Rest of Sub-Sahara Africa	386.963
VEN	Rest of Central and South America	MLI	Rest of Sub-Sahara Africa	1995.41
VEN	Rest of Central and South America	NAM	Rest of Sub-Sahara Africa	3017.27
VEN	Rest of Central and South America	SDN	Rest of Sub-Sahara Africa	185.992
VEN	Rest of Central and South America	TCD	Rest of Sub-Sahara Africa	689.275
VEN	Rest of Central and South America	ZAF	ZAF	228.651
VEN	Rest of Central and South America	CAN	CAN	36171.3
VEN	Rest of Central and South America	USA	USA	169259
CHN	CHN	ARG	ARG	70812.5
CHN	CHN	BOL	Rest of Central and South America	3665.87
CHN	CHN	BRA	BRA	219352
CHN	CHN	CHL	Rest of Central and South America	5232.33
CHN	CHN	COL	Rest of Central and South America	297.489
CHN	CHN	CRI	Rest of Central and South America	594.962
CHN	CHN	ECU	Rest of Central and South America	308.495
CHN	CHN	GTM	Rest of Central and South America	173.368
CHN	CHN	GUY	Rest of Central and South America	266.227
CHN	CHN	MEX	MEX	8749.84
CHN	CHN	NIC	Rest of Central and South America	640.012
CHN	CHN	PER	Rest of Central and South America	1470.4
CHN	CHN	PRY	Rest of Central and South America	11691.2
CHN	CHN	SUR	Rest of Central and South America	465.669
CHN	CHN	URY	Rest of Central and South America	70555.7
CHN	CHN	JPN	JPN	2834.67
CHN	CHN	KOR	KOR	7356.7
CHN	CHN	TWN	Rest of East Asia	341.92
CHN	CHN	AUT	Rest of Europe	973.486
CHN	CHN	BEL	Rest of Europe	4422.25
CHN	CHN	BGR	Rest of Europe	127.1
CHN	CHN	BLR	Rest of Europe	3597.29
CHN	CHN	CHE	Rest of Europe	1090.65
CHN	CHN	CZE	Rest of Europe	1712.23
CHN	CHN	DEU	DEU	30894.7
CHN	CHN	DNK	Rest of Europe	72854.6
CHN	CHN	ESP	Rest of Europe	40407.8
CHN	CHN	EST	Rest of Europe	1097.67
CHN	CHN	FIN	Rest of Europe	2745.68
CHN	CHN	FRA	FRA	55901.8
CHN	CHN	GBR	Rest of Europe	8801.4
CHN	CHN	GRC	Rest of Europe	765.949
CHN	CHN	HRV	Rest of Europe	739.627
CHN	CHN	HUN	Rest of Europe	587.529
CHN	CHN	IRL	Rest of Europe	20621
CHN	CHN	ISL	Rest of Europe	3699.34
CHN	CHN	ITA	Rest of Europe	3313.59
CHN	CHN	LTU	Rest of Europe	1986.84
CHN	CHN	LUX	Rest of Europe	188.433
CHN	CHN	LVA	Rest of Europe	1346.33
CHN	CHN	NLD	Rest of Europe	23997.8
CHN	CHN	NOR	Rest of Europe	14194.1
CHN	CHN	POL	Rest of Europe	8306.23
CHN	CHN	PRT	Rest of Europe	1986.57
CHN	CHN	ROU	Rest of Europe	3715.49
CHN	CHN	SRB	Rest of Europe	389.562
CHN	CHN	SVK	Rest of Europe	360.664
CHN	CHN	SWE	Rest of Europe	4302.96
CHN	CHN	UKR	Rest of Europe	1890.52
CHN	CHN	EGY	EGY	1114.77
CHN	CHN	MAR	Rest of MENA	2989.82
CHN	CHN	SAU	Rest of MENA	604.194
CHN	CHN	TUN	Rest of MENA	341.736
CHN	CHN	TUR	Rest of MENA	913.874
CHN	CHN	YEM	Rest of MENA	160.644
CHN	CHN	AUS	AUS	568717
CHN	CHN	NZL	Rest of Oceania	200935
CHN	CHN	KAZ	Rest of Russia and Central Asia	6589.73
CHN	CHN	MNG	Rest of Russia and Central Asia	21736.4
CHN	CHN	RUS	RUS	143492
CHN	CHN	UZB	Rest of Russia and Central Asia	373.919
CHN	CHN	BGD	Rest of South and Southeast Asia	134.439
CHN	CHN	IDN	Rest of South and Southeast Asia	10123.9
CHN	CHN	IND	IND	26053.5
CHN	CHN	IRN	IRN	5467.8
CHN	CHN	LAO	Rest of South and Southeast Asia	158.944
CHN	CHN	MMR	Rest of South and Southeast Asia	1006.1
CHN	CHN	MYS	Rest of South and Southeast Asia	13642.5
CHN	CHN	PAK	Rest of South and Southeast Asia	684.215
CHN	CHN	PHL	Rest of South and Southeast Asia	1592.73
CHN	CHN	THA	Rest of South and Southeast Asia	268894
CHN	CHN	VNM	Rest of South and Southeast Asia	41303.3
CHN	CHN	CAF	Rest of Sub-Sahara Africa	214.455
CHN	CHN	ETH	Rest of Sub-Sahara Africa	313.361
CHN	CHN	KEN	Rest of Sub-Sahara Africa	15293.7
CHN	CHN	MLI	Rest of Sub-Sahara Africa	536.28
CHN	CHN	MRT	Rest of Sub-Sahara Africa	255.236
CHN	CHN	NAM	Rest of Sub-Sahara Africa	7410.4
CHN	CHN	SDN	Rest of Sub-Sahara Africa	344.415
CHN	CHN	TCD	Rest of Sub-Sahara Africa	184.199
CHN	CHN	ZAF	ZAF	1228.55
CHN	CHN	CAN	CAN	171788
CHN	CHN	USA	USA	364146
HKG	Rest of East Asia	ARG	ARG	27714.9
HKG	Rest of East Asia	BRA	BRA	315625
HKG	Rest of East Asia	CHL	Rest of Central and South America	1751.56
HKG	Rest of East Asia	COL	Rest of Central and South America	553.121
HKG	Rest of East Asia	MEX	MEX	2702.48
HKG	Rest of East Asia	NIC	Rest of Central and South America	2802.97
HKG	Rest of East Asia	PAN	Rest of Central and South America	547.638
HKG	Rest of East Asia	PRY	Rest of Central and South America	5039.7
HKG	Rest of East Asia	URY	Rest of Central and South America	20489.8
HKG	Rest of East Asia	CHN	CHN	122270
HKG	Rest of East Asia	JPN	JPN	11298.1
HKG	Rest of East Asia	KOR	KOR	1281.83
HKG	Rest of East Asia	TWN	Rest of East Asia	315.019
HKG	Rest of East Asia	AUT	Rest of Europe	728.788
HKG	Rest of East Asia	BEL	Rest of Europe	4199.51
HKG	Rest of East Asia	BGR	Rest of Europe	294.58
HKG	Rest of East Asia	BLR	Rest of Europe	5783.58
HKG	Rest of East Asia	CHE	Rest of Europe	582.636
HKG	Rest of East Asia	CZE	Rest of Europe	522.052
HKG	Rest of East Asia	DEU	DEU	22870.7
HKG	Rest of East Asia	DNK	Rest of Europe	4256.37
HKG	Rest of East Asia	ESP	Rest of Europe	16318.4
HKG	Rest of East Asia	EST	Rest of Europe	232.998
HKG	Rest of East Asia	FIN	Rest of Europe	675.969
HKG	Rest of East Asia	FRA	FRA	9538.18
HKG	Rest of East Asia	GBR	Rest of Europe	8152.19
HKG	Rest of East Asia	GRC	Rest of Europe	484.469
HKG	Rest of East Asia	HUN	Rest of Europe	1138.95
HKG	Rest of East Asia	IRL	Rest of Europe	6986.3
HKG	Rest of East Asia	ISL	Rest of Europe	155.799
HKG	Rest of East Asia	ITA	Rest of Europe	4375.87
HKG	Rest of East Asia	LTU	Rest of Europe	582.049
HKG	Rest of East Asia	LVA	Rest of Europe	241.806
HKG	Rest of East Asia	NLD	Rest of Europe	15715.6
HKG	Rest of East Asia	NOR	Rest of Europe	553.487
HKG	Rest of East Asia	POL	Rest of Europe	7918.2
HKG	Rest of East Asia	PRT	Rest of Europe	483.348
HKG	Rest of East Asia	ROU	Rest of Europe	659.238
HKG	Rest of East Asia	SVK	Rest of Europe	182.624
HKG	Rest of East Asia	SVN	Rest of Europe	236.191
HKG	Rest of East Asia	SWE	Rest of Europe	565.23
HKG	Rest of East Asia	EGY	EGY	655.237
HKG	Rest of East Asia	SAU	Rest of MENA	143.775
HKG	Rest of East Asia	TUR	Rest of MENA	2928.91
HKG	Rest of East Asia	AUS	AUS	40799.5
HKG	Rest of East Asia	NZL	Rest of Oceania	32525.5
HKG	Rest of East Asia	KAZ	Rest of Russia and Central Asia	2514.59
HKG	Rest of East Asia	RUS	RUS	752.572
HKG	Rest of East Asia	IDN	Rest of South and Southeast Asia	530.672
HKG	Rest of East Asia	IND	IND	40058.2
HKG	Rest of East Asia	IRN	IRN	1359.19
HKG	Rest of East Asia	KHM	Rest of South and Southeast Asia	194.95
HKG	Rest of East Asia	MYS	Rest of South and Southeast Asia	815.292
HKG	Rest of East Asia	PAK	Rest of South and Southeast Asia	7688.44
HKG	Rest of East Asia	THA	Rest of South and Southeast Asia	173915
HKG	Rest of East Asia	VNM	Rest of South and Southeast Asia	39046.1
HKG	Rest of East Asia	KEN	Rest of Sub-Sahara Africa	398.906
HKG	Rest of East Asia	NAM	Rest of Sub-Sahara Africa	455.095
HKG	Rest of East Asia	ZAF	ZAF	868.792
HKG	Rest of East Asia	CAN	CAN	19022.2
HKG	Rest of East Asia	USA	USA	102922
JPN	JPN	ARG	ARG	38256.2
JPN	JPN	BRA	BRA	71410.7
JPN	JPN	CHL	Rest of Central and South America	15288.5
JPN	JPN	COL	Rest of Central and South America	573.902
JPN	JPN	CRI	Rest of Central and South America	245.38
JPN	JPN	ECU	Rest of Central and South America	614.125
JPN	JPN	GTM	Rest of Central and South America	147.019
JPN	JPN	HND	Rest of Central and South America	186.076
JPN	JPN	MEX	MEX	51929.2
JPN	JPN	NIC	Rest of Central and South America	3306.77
JPN	JPN	PER	Rest of Central and South America	1033.49
JPN	JPN	PRY	Rest of Central and South America	713.604
JPN	JPN	SUR	Rest of Central and South America	368.658
JPN	JPN	URY	Rest of Central and South America	24276
JPN	JPN	CHN	CHN	172084
JPN	JPN	KOR	KOR	17616
JPN	JPN	TWN	Rest of East Asia	599.466
JPN	JPN	AUT	Rest of Europe	2170
JPN	JPN	BEL	Rest of Europe	2136.48
JPN	JPN	BGR	Rest of Europe	2896.9
JPN	JPN	BLR	Rest of Europe	22638.4
JPN	JPN	CHE	Rest of Europe	525.509
JPN	JPN	CZE	Rest of Europe	1032.31
JPN	JPN	DEU	DEU	9386.94
JPN	JPN	DNK	Rest of Europe	38528.6
JPN	JPN	ESP	Rest of Europe	12688.5
JPN	JPN	EST	Rest of Europe	162.987
JPN	JPN	FIN	Rest of Europe	1716.9
JPN	JPN	FRA	FRA	10530.1
JPN	JPN	GBR	Rest of Europe	3860.73
JPN	JPN	GRC	Rest of Europe	1314.15
JPN	JPN	HUN	Rest of Europe	6049.52
JPN	JPN	IRL	Rest of Europe	2289.78
JPN	JPN	ISL	Rest of Europe	2773.43
JPN	JPN	ITA	Rest of Europe	9814.71
JPN	JPN	LTU	Rest of Europe	175.618
JPN	JPN	LVA	Rest of Europe	695.457
JPN	JPN	NLD	Rest of Europe	10541
JPN	JPN	NOR	Rest of Europe	6332.1
JPN	JPN	POL	Rest of Europe	10477.5
JPN	JPN	PRT	Rest of Europe	1668.16
JPN	JPN	ROU	Rest of Europe	1294.23
JPN	JPN	SRB	Rest of Europe	391.536
JPN	JPN	SVK	Rest of Europe	648.055
JPN	JPN	SWE	Rest of Europe	530.381
JPN	JPN	UKR	Rest of Europe	4736.82
JPN	JPN	EGY	EGY	2265.92
JPN	JPN	MAR	Rest of MENA	2898.87
JPN	JPN	SAU	Rest of MENA	901.221
JPN	JPN	TUN	Rest of MENA	484.597
JPN	JPN	TUR	Rest of MENA	5434.85
JPN	JPN	AUS	AUS	841627
JPN	JPN	FJI	Rest of Oceania	175.717
JPN	JPN	NZL	Rest of Oceania	152174
JPN	JPN	VUT	Rest of Oceania	2152.22
JPN	JPN	KAZ	Rest of Russia and Central Asia	18663.8
JPN	JPN	RUS	RUS	15603.7
JPN	JPN	UZB	Rest of Russia and Central Asia	131.063
JPN	JPN	IDN	Rest of South and Southeast Asia	1515.43
JPN	JPN	IND	IND	270934
JPN	JPN	IRN	IRN	9758.48
JPN	JPN	MMR	Rest of South and Southeast Asia	2300.81
JPN	JPN	MYS	Rest of South and Southeast Asia	4738.33
JPN	JPN	PAK	Rest of South and Southeast Asia	4295.44
JPN	JPN	PHL	Rest of South and Southeast Asia	3444.93
JPN	JPN	THA	Rest of South and Southeast Asia	237561
JPN	JPN	VNM	Rest of South and Southeast Asia	28399.9
JPN	JPN	KEN	Rest of Sub-Sahara Africa	160.434
JPN	JPN	MRT	Rest of Sub-Sahara Africa	282.576
JPN	JPN	NAM	Rest of Sub-Sahara Africa	2512.17
JPN	JPN	SEN	Rest of Sub-Sahara Africa	138.628
JPN	JPN	ZAF	ZAF	3185.43
JPN	JPN	CAN	CAN	276018
JPN	JPN	USA	USA	1.10267e+06
KOR	KOR	ARG	ARG	14025.8
KOR	KOR	BRA	BRA	28594.9
KOR	KOR	CHL	Rest of Central and South America	8313.31
KOR	KOR	COL	Rest of Central and South America	143.721
KOR	KOR	CRI	Rest of Central and South America	176.044
KOR	KOR	MEX	MEX	18133.1
KOR	KOR	NIC	Rest of Central and South America	1969.55
KOR	KOR	PER	Rest of Central and South America	430.157
KOR	KOR	PRY	Rest of Central and South America	831.653
KOR	KOR	URY	Rest of Central and South America	16718
KOR	KOR	CHN	CHN	100302
KOR	KOR	JPN	JPN	941.05
KOR	KOR	AUT	Rest of Europe	3165.7
KOR	KOR	BEL	Rest of Europe	4302.2
KOR	KOR	BGR	Rest of Europe	5681
KOR	KOR	BLR	Rest of Europe	12814.6
KOR	KOR	CHE	Rest of Europe	335.658
KOR	KOR	CZE	Rest of Europe	395.927
KOR	KOR	DEU	DEU	6652.09
KOR	KOR	DNK	Rest of Europe	7730.35
KOR	KOR	ESP	Rest of Europe	11019
KOR	KOR	EST	Rest of Europe	148.791
KOR	KOR	FIN	Rest of Europe	2525.95
KOR	KOR	FRA	FRA	8670.41
KOR	KOR	GBR	Rest of Europe	1257.53
KOR	KOR	GRC	Rest of Europe	319.072
KOR	KOR	HUN	Rest of Europe	5349.46
KOR	KOR	IRL	Rest of Europe	518.444
KOR	KOR	ISL	Rest of Europe	574.149
KOR	KOR	ITA	Rest of Europe	3522.14
KOR	KOR	LVA	Rest of Europe	404.862
KOR	KOR	NLD	Rest of Europe	4661.96
KOR	KOR	NOR	Rest of Europe	1167.95
KOR	KOR	POL	Rest of Europe	3811.9
KOR	KOR	ROU	Rest of Europe	4143.5
KOR	KOR	SRB	Rest of Europe	2259.95
KOR	KOR	SWE	Rest of Europe	622.004
KOR	KOR	UKR	Rest of Europe	25102.5
KOR	KOR	EGY	EGY	1517.54
KOR	KOR	MAR	Rest of MENA	273.127
KOR	KOR	SAU	Rest of MENA	190.316
KOR	KOR	TUR	Rest of MENA	2496.63
KOR	KOR	AUS	AUS	369441
KOR	KOR	FJI	Rest of Oceania	175.551
KOR	KOR	NZL	Rest of Oceania	139413
KOR	KOR	KAZ	Rest of Russia and Central Asia	904.48
KOR	KOR	RUS	RUS	27171.6
KOR	KOR	IDN	Rest of South and Southeast Asia	3541.99
KOR	KOR	IND	IND	171952
KOR	KOR	IRN	IRN	1065.78
KOR	KOR	MMR	Rest of South and Southeast Asia	358.702
KOR	KOR	MYS	Rest of South and Southeast Asia	5822.88
KOR	KOR	PAK	Rest of South and Southeast Asia	6258.53
KOR	KOR	PHL	Rest of South and Southeast Asia	2024.99
KOR	KOR	THA	Rest of South and Southeast Asia	66682.9
KOR	KOR	VNM	Rest of South and Southeast Asia	593.15
KOR	KOR	KEN	Rest of Sub-Sahara Africa	308.227
KOR	KOR	NAM	Rest of Sub-Sahara Africa	479.527
KOR	KOR	ZAF	ZAF	4331.36
KOR	KOR	CAN	CAN	90620.7
KOR	KOR	USA	USA	502439
MAC	Rest of East Asia	ARG	ARG	660.463
MAC	Rest of East Asia	BRA	BRA	9457.78
MAC	Rest of East Asia	PRY	Rest of Central and South America	156.691
MAC	Rest of East Asia	URY	Rest of Central and South America	853.526
MAC	Rest of East Asia	CHN	CHN	11396.9
MAC	Rest of East Asia	JPN	JPN	594.302
MAC	Rest of East Asia	BEL	Rest of Europe	157.308
MAC	Rest of East Asia	BLR	Rest of Europe	329.675
MAC	Rest of East Asia	DEU	DEU	448.41
MAC	Rest of East Asia	DNK	Rest of Europe	231.24
MAC	Rest of East Asia	ESP	Rest of Europe	426.036
MAC	Rest of East Asia	ITA	Rest of Europe	175.308
MAC	Rest of East Asia	NLD	Rest of Europe	360.386
MAC	Rest of East Asia	EGY	EGY	177.97
MAC	Rest of East Asia	AUS	AUS	1089.45
MAC	Rest of East Asia	NZL	Rest of Oceania	799.959
MAC	Rest of East Asia	KAZ	Rest of Russia and Central Asia	246.246
MAC	Rest of East Asia	IND	IND	4081.63
MAC	Rest of East Asia	MMR	Rest of South and Southeast Asia	195.181
MAC	Rest of East Asia	PAK	Rest of South and Southeast Asia	558.675
MAC	Rest of East Asia	THA	Rest of South and Southeast Asia	8627.54
MAC	Rest of East Asia	VNM	Rest of South and Southeast Asia	1560.04
MAC	Rest of East Asia	CAN	CAN	543.186
MAC	Rest of East Asia	USA	USA	3230.89
TWN	Rest of East Asia	ARG	ARG	16381.3
TWN	Rest of East Asia	BOL	Rest of Central and South America	259.836
TWN	Rest of East Asia	BRA	BRA	47651.4
TWN	Rest of East Asia	CHL	Rest of Central and South America	902.748
TWN	Rest of East Asia	CRI	Rest of Central and South America	497.987
TWN	Rest of East Asia	HND	Rest of Central and South America	194.934
TWN	Rest of East Asia	MEX	MEX	3566.96
TWN	Rest of East Asia	NIC	Rest of Central and South America	9295.7
TWN	Rest of East Asia	PAN	Rest of Central and South America	3972.68
TWN	Rest of East Asia	PER	Rest of Central and South America	2115.57
TWN	Rest of East Asia	PRY	Rest of Central and South America	4241.66
TWN	Rest of East Asia	URY	Rest of Central and South America	5368.36
TWN	Rest of East Asia	CHN	CHN	13865.3
TWN	Rest of East Asia	JPN	JPN	3729.53
TWN	Rest of East Asia	KOR	KOR	1824.54
TWN	Rest of East Asia	BEL	Rest of Europe	800.167
TWN	Rest of East Asia	BGR	Rest of Europe	501.398
TWN	Rest of East Asia	BLR	Rest of Europe	3012.96
TWN	Rest of East Asia	CHE	Rest of Europe	209.716
TWN	Rest of East Asia	DEU	DEU	3593.65
TWN	Rest of East Asia	DNK	Rest of Europe	753.495
TWN	Rest of East Asia	ESP	Rest of Europe	4433.18
TWN	Rest of East Asia	FRA	FRA	2882.45
TWN	Rest of East Asia	GBR	Rest of Europe	1350.45
TWN	Rest of East Asia	GRC	Rest of Europe	151.095
TWN	Rest of East Asia	HUN	Rest of Europe	312.006
TWN	Rest of East Asia	IRL	Rest of Europe	771.762
TWN	Rest of East Asia	ISL	Rest of Europe	295.914
TWN	Rest of East Asia	ITA	Rest of Europe	1434.33
TWN	Rest of East Asia	LTU	Rest of Europe	216.403
TWN	Rest of East Asia	NLD	Rest of Europe	3214.54
TWN	Rest of East Asia	NOR	Rest of Europe	405.837
TWN	Rest of East Asia	POL	Rest of Europe	1932.06
TWN	Rest of East Asia	PRT	Rest of Europe	170.694
TWN	Rest of East Asia	ROU	Rest of Europe	1089.82
TWN	Rest of East Asia	SRB	Rest of Europe	470.628
TWN	Rest of East Asia	SWE	Rest of Europe	221.378
TWN	Rest of East Asia	UKR	Rest of Europe	895.698
TWN	Rest of East Asia	EGY	EGY	3053.72
TWN	Rest of East Asia	MAR	Rest of MENA	404.553
TWN	Rest of East Asia	TUR	Rest of MENA	453.874
TWN	Rest of East Asia	AUS	AUS	156873
TWN	Rest of East Asia	NZL	Rest of Oceania	94806.2
TWN	Rest of East Asia	KAZ	Rest of Russia and Central Asia	454.755
TWN	Rest of East Asia	RUS	RUS	1416.66
TWN	Rest of East Asia	IDN	Rest of South and Southeast Asia	221.853
TWN	Rest of East Asia	IND	IND	51301.6
TWN	Rest of East Asia	KHM	Rest of South and Southeast Asia	141.192
TWN	Rest of East Asia	MMR	Rest of South and Southeast Asia	1563.5
TWN	Rest of East Asia	MYS	Rest of South and Southeast Asia	1732
TWN	Rest of East Asia	NPL	Rest of South and Southeast Asia	168.829
TWN	Rest of East Asia	PAK	Rest of South and Southeast Asia	1342.29
TWN	Rest of East Asia	THA	Rest of South and Southeast Asia	29570.3
TWN	Rest of East Asia	VNM	Rest of South and Southeast Asia	14657.1
TWN	Rest of East Asia	KEN	Rest of Sub-Sahara Africa	1452.4
TWN	Rest of East Asia	NAM	Rest of Sub-Sahara Africa	176.672
TWN	Rest of East Asia	ZAF	ZAF	146.488
TWN	Rest of East Asia	CAN	CAN	18402.9
TWN	Rest of East Asia	USA	USA	277796
ALB	Rest of Europe	ARG	ARG	2241.58
ALB	Rest of Europe	BRA	BRA	9783.91
ALB	Rest of Europe	MEX	MEX	259.343
ALB	Rest of Europe	PRY	Rest of Central and South America	6477.75
ALB	Rest of Europe	URY	Rest of Central and South America	1384.16
ALB	Rest of Europe	CHN	CHN	2004.1
ALB	Rest of Europe	AUT	Rest of Europe	549.718
ALB	Rest of Europe	BEL	Rest of Europe	326.322
ALB	Rest of Europe	BGR	Rest of Europe	50997.5
ALB	Rest of Europe	BIH	Rest of Europe	727.968
ALB	Rest of Europe	BLR	Rest of Europe	127.198
ALB	Rest of Europe	CZE	Rest of Europe	490.914
ALB	Rest of Europe	DEU	DEU	1592.28
ALB	Rest of Europe	ESP	Rest of Europe	901.662
ALB	Rest of Europe	FRA	FRA	5456.22
ALB	Rest of Europe	GBR	Rest of Europe	515.983
ALB	Rest of Europe	GRC	Rest of Europe	7455.86
ALB	Rest of Europe	HRV	Rest of Europe	2479.02
ALB	Rest of Europe	HUN	Rest of Europe	1064.97
ALB	Rest of Europe	IRL	Rest of Europe	525.61
ALB	Rest of Europe	ITA	Rest of Europe	13685.4
ALB	Rest of Europe	MDA	Rest of Europe	535.401
ALB	Rest of Europe	MKD	Rest of Europe	10885.6
ALB	Rest of Europe	NLD	Rest of Europe	881.037
ALB	Rest of Europe	POL	Rest of Europe	804.082
ALB	Rest of Europe	ROU	Rest of Europe	438.927
ALB	Rest of Europe	SRB	Rest of Europe	1534.34
ALB	Rest of Europe	SVK	Rest of Europe	173.368
ALB	Rest of Europe	UKR	Rest of Europe	286.756
ALB	Rest of Europe	EGY	EGY	7170.97
ALB	Rest of Europe	TUR	Rest of MENA	1174.25
ALB	Rest of Europe	AUS	AUS	709.04
ALB	Rest of Europe	NZL	Rest of Oceania	956.632
ALB	Rest of Europe	KAZ	Rest of Russia and Central Asia	1007.76
ALB	Rest of Europe	RUS	RUS	8526.85
ALB	Rest of Europe	IND	IND	1964.76
ALB	Rest of Europe	MMR	Rest of South and Southeast Asia	146.131
ALB	Rest of Europe	PAK	Rest of South and Southeast Asia	1124.2
ALB	Rest of Europe	THA	Rest of South and Southeast Asia	517.498
ALB	Rest of Europe	VNM	Rest of South and Southeast Asia	2614.77
ALB	Rest of Europe	MLI	Rest of Sub-Sahara Africa	303.632
ALB	Rest of Europe	NAM	Rest of Sub-Sahara Africa	457.958
ALB	Rest of Europe	CAN	CAN	1012.46
ALB	Rest of Europe	USA	USA	5899.69
ARM	Rest of Europe	BRA	BRA	8339
ARM	Rest of Europe	PRY	Rest of Central and South America	763.732
ARM	Rest of Europe	URY	Rest of Central and South America	291.835
ARM	Rest of Europe	CHN	CHN	379.088
ARM	Rest of Europe	AUT	Rest of Europe	285.695
ARM	Rest of Europe	BEL	Rest of Europe	243.611
ARM	Rest of Europe	BLR	Rest of Europe	338.258
ARM	Rest of Europe	DEU	DEU	1276.19
ARM	Rest of Europe	DNK	Rest of Europe	133.294
ARM	Rest of Europe	ESP	Rest of Europe	247.929
ARM	Rest of Europe	FRA	FRA	2040.17
ARM	Rest of Europe	GBR	Rest of Europe	828.708
ARM	Rest of Europe	GEO	Rest of Europe	469.049
ARM	Rest of Europe	IRL	Rest of Europe	255.274
ARM	Rest of Europe	ITA	Rest of Europe	3119.48
ARM	Rest of Europe	NLD	Rest of Europe	687.352
ARM	Rest of Europe	POL	Rest of Europe	399.989
ARM	Rest of Europe	ROU	Rest of Europe	138.608
ARM	Rest of Europe	UKR	Rest of Europe	718.493
ARM	Rest of Europe	EGY	EGY	396.984
ARM	Rest of Europe	TUR	Rest of MENA	173.457
ARM	Rest of Europe	AUS	AUS	1376.06
ARM	Rest of Europe	NZL	Rest of Oceania	906.824
ARM	Rest of Europe	KAZ	Rest of Russia and Central Asia	3318.71
ARM	Rest of Europe	RUS	RUS	20093.4
ARM	Rest of Europe	IND	IND	89244.1
ARM	Rest of Europe	IRN	IRN	1569.36
ARM	Rest of Europe	PAK	Rest of South and Southeast Asia	3154.97
ARM	Rest of Europe	THA	Rest of South and Southeast Asia	4164.86
ARM	Rest of Europe	VNM	Rest of South and Southeast Asia	1269.9
ARM	Rest of Europe	KEN	Rest of Sub-Sahara Africa	131.779
ARM	Rest of Europe	CAN	CAN	2130.45
ARM	Rest of Europe	USA	USA	4882.08
AUT	Rest of Europe	ARG	ARG	4518.32
AUT	Rest of Europe	BRA	BRA	13984.9
AUT	Rest of Europe	CHL	Rest of Central and South America	348.681
AUT	Rest of Europe	COL	Rest of Central and South America	379.187
AUT	Rest of Europe	ECU	Rest of Central and South America	153.221
AUT	Rest of Europe	GUY	Rest of Central and South America	281.849
AUT	Rest of Europe	MEX	MEX	1117.76
AUT	Rest of Europe	PRY	Rest of Central and South America	650.704
AUT	Rest of Europe	SUR	Rest of Central and South America	269.724
AUT	Rest of Europe	URY	Rest of Central and South America	3883.61
AUT	Rest of Europe	CHN	CHN	5955.51
AUT	Rest of Europe	BEL	Rest of Europe	4520.37
AUT	Rest of Europe	BGR	Rest of Europe	314.176
AUT	Rest of Europe	BLR	Rest of Europe	1813.21
AUT	Rest of Europe	CHE	Rest of Europe	299.989
AUT	Rest of Europe	CZE	Rest of Europe	42743.9
AUT	Rest of Europe	DEU	DEU	63752.3
AUT	Rest of Europe	DNK	Rest of Europe	5841.43
AUT	Rest of Europe	ESP	Rest of Europe	7119.39
AUT	Rest of Europe	EST	Rest of Europe	278.254
AUT	Rest of Europe	FIN	Rest of Europe	205.449
AUT	Rest of Europe	FRA	FRA	11124.2
AUT	Rest of Europe	GBR	Rest of Europe	3945.16
AUT	Rest of Europe	GRC	Rest of Europe	735.533
AUT	Rest of Europe	HRV	Rest of Europe	423.131
AUT	Rest of Europe	HUN	Rest of Europe	24197.7
AUT	Rest of Europe	IRL	Rest of Europe	2279.72
AUT	Rest of Europe	ISL	Rest of Europe	226.551
AUT	Rest of Europe	ITA	Rest of Europe	39853.3
AUT	Rest of Europe	LTU	Rest of Europe	1097.13
AUT	Rest of Europe	LUX	Rest of Europe	168.148
AUT	Rest of Europe	LVA	Rest of Europe	417.46
AUT	Rest of Europe	NLD	Rest of Europe	23183.5
AUT	Rest of Europe	NOR	Rest of Europe	485
AUT	Rest of Europe	POL	Rest of Europe	12357.2
AUT	Rest of Europe	PRT	Rest of Europe	162.058
AUT	Rest of Europe	ROU	Rest of Europe	3078.03
AUT	Rest of Europe	SRB	Rest of Europe	653.116
AUT	Rest of Europe	SVK	Rest of Europe	18387.5
AUT	Rest of Europe	SVN	Rest of Europe	10384.3
AUT	Rest of Europe	SWE	Rest of Europe	202.617
AUT	Rest of Europe	UKR	Rest of Europe	1722.72
AUT	Rest of Europe	EGY	EGY	1607.46
AUT	Rest of Europe	SAU	Rest of MENA	139.7
AUT	Rest of Europe	TUR	Rest of MENA	6690.93
AUT	Rest of Europe	AUS	AUS	1214.62
AUT	Rest of Europe	NZL	Rest of Oceania	2428.47
AUT	Rest of Europe	KAZ	Rest of Russia and Central Asia	1605.62
AUT	Rest of Europe	RUS	RUS	882.209
AUT	Rest of Europe	IND	IND	21077.1
AUT	Rest of Europe	MMR	Rest of South and Southeast Asia	295.647
AUT	Rest of Europe	PAK	Rest of South and Southeast Asia	1177.95
AUT	Rest of Europe	THA	Rest of South and Southeast Asia	7675.26
AUT	Rest of Europe	VNM	Rest of South and Southeast Asia	372.642
AUT	Rest of Europe	BWA	Rest of Sub-Sahara Africa	663.859
AUT	Rest of Europe	CAF	Rest of Sub-Sahara Africa	161.483
AUT	Rest of Europe	KEN	Rest of Sub-Sahara Africa	206.438
AUT	Rest of Europe	MLI	Rest of Sub-Sahara Africa	402.717
AUT	Rest of Europe	NAM	Rest of Sub-Sahara Africa	867.115
AUT	Rest of Europe	TCD	Rest of Sub-Sahara Africa	139.338
AUT	Rest of Europe	ZAF	ZAF	335.357
AUT	Rest of Europe	CAN	CAN	1310.41
AUT	Rest of Europe	USA	USA	10580.6
BEL	Rest of Europe	ARG	ARG	11443.7
BEL	Rest of Europe	BOL	Rest of Central and South America	323.467
BEL	Rest of Europe	BRA	BRA	38989.5
BEL	Rest of Europe	CHL	Rest of Central and South America	136.58
BEL	Rest of Europe	COL	Rest of Central and South America	664.733
BEL	Rest of Europe	CRI	Rest of Central and South America	296.635
BEL	Rest of Europe	ECU	Rest of Central and South America	158.74
BEL	Rest of Europe	GUY	Rest of Central and South America	2781.03
BEL	Rest of Europe	MEX	MEX	5866.12
BEL	Rest of Europe	NIC	Rest of Central and South America	226.382
BEL	Rest of Europe	PRY	Rest of Central and South America	872.106
BEL	Rest of Europe	SUR	Rest of Central and South America	1776.89
BEL	Rest of Europe	URY	Rest of Central and South America	8418.87
BEL	Rest of Europe	CHN	CHN	6255.74
BEL	Rest of Europe	AUT	Rest of Europe	1945.69
BEL	Rest of Europe	BGR	Rest of Europe	1009.62
BEL	Rest of Europe	BLR	Rest of Europe	2994.46
BEL	Rest of Europe	CHE	Rest of Europe	208.548
BEL	Rest of Europe	CZE	Rest of Europe	5353.45
BEL	Rest of Europe	DEU	DEU	92889.8
BEL	Rest of Europe	DNK	Rest of Europe	7044.73
BEL	Rest of Europe	ESP	Rest of Europe	33705.8
BEL	Rest of Europe	EST	Rest of Europe	1899.59
BEL	Rest of Europe	FIN	Rest of Europe	1070.13
BEL	Rest of Europe	FRA	FRA	155422
BEL	Rest of Europe	GBR	Rest of Europe	54367.2
BEL	Rest of Europe	GRC	Rest of Europe	1233.87
BEL	Rest of Europe	HUN	Rest of Europe	2269.54
BEL	Rest of Europe	IRL	Rest of Europe	28785.1
BEL	Rest of Europe	ISL	Rest of Europe	969.313
BEL	Rest of Europe	ITA	Rest of Europe	42040.7
BEL	Rest of Europe	LTU	Rest of Europe	9806.34
BEL	Rest of Europe	LUX	Rest of Europe	8380.27
BEL	Rest of Europe	LVA	Rest of Europe	2509.62
BEL	Rest of Europe	NLD	Rest of Europe	108194
BEL	Rest of Europe	NOR	Rest of Europe	924.092
BEL	Rest of Europe	POL	Rest of Europe	16213.7
BEL	Rest of Europe	PRT	Rest of Europe	1452.47
BEL	Rest of Europe	ROU	Rest of Europe	4534.44
BEL	Rest of Europe	SRB	Rest of Europe	135.393
BEL	Rest of Europe	SVK	Rest of Europe	2603.99
BEL	Rest of Europe	SVN	Rest of Europe	224.725
BEL	Rest of Europe	SWE	Rest of Europe	3422.44
BEL	Rest of Europe	UKR	Rest of Europe	1386.79
BEL	Rest of Europe	EGY	EGY	19719.4
BEL	Rest of Europe	MAR	Rest of MENA	195.355
BEL	Rest of Europe	SAU	Rest of MENA	248.334
BEL	Rest of Europe	TUR	Rest of MENA	3504.71
BEL	Rest of Europe	AUS	AUS	4089.51
BEL	Rest of Europe	NZL	Rest of Oceania	20737.5
BEL	Rest of Europe	KAZ	Rest of Russia and Central Asia	703.869
BEL	Rest of Europe	RUS	RUS	802.383
BEL	Rest of Europe	IDN	Rest of South and Southeast Asia	3736.32
BEL	Rest of Europe	IND	IND	47696.6
BEL	Rest of Europe	IRN	IRN	869.85
BEL	Rest of Europe	KHM	Rest of South and Southeast Asia	381.193
BEL	Rest of Europe	MMR	Rest of South and Southeast Asia	856.633
BEL	Rest of Europe	MYS	Rest of South and Southeast Asia	515.839
BEL	Rest of Europe	PAK	Rest of South and Southeast Asia	10733.9
BEL	Rest of Europe	THA	Rest of South and Southeast Asia	17960.8
BEL	Rest of Europe	VNM	Rest of South and Southeast Asia	1220.26
BEL	Rest of Europe	BWA	Rest of Sub-Sahara Africa	2793.06
BEL	Rest of Europe	CAF	Rest of Sub-Sahara Africa	299.726
BEL	Rest of Europe	GIN	Rest of Sub-Sahara Africa	145.099
BEL	Rest of Europe	KEN	Rest of Sub-Sahara Africa	1834.52
BEL	Rest of Europe	MLI	Rest of Sub-Sahara Africa	747.404
BEL	Rest of Europe	NAM	Rest of Sub-Sahara Africa	1925.64
BEL	Rest of Europe	TCD	Rest of Sub-Sahara Africa	258.125
BEL	Rest of Europe	ZAF	ZAF	464.781
BEL	Rest of Europe	CAN	CAN	12652.5
BEL	Rest of Europe	USA	USA	37561.3
BGR	Rest of Europe	ARG	ARG	1633.53
BGR	Rest of Europe	BOL	Rest of Central and South America	133.049
BGR	Rest of Europe	BRA	BRA	16455.9
BGR	Rest of Europe	MEX	MEX	189.97
BGR	Rest of Europe	URY	Rest of Central and South America	1752.49
BGR	Rest of Europe	CHN	CHN	1141.01
BGR	Rest of Europe	AUT	Rest of Europe	3907.43
BGR	Rest of Europe	BEL	Rest of Europe	5537.89
BGR	Rest of Europe	BLR	Rest of Europe	1215.61
BGR	Rest of Europe	CYP	Rest of Europe	420.118
BGR	Rest of Europe	CZE	Rest of Europe	997.138
BGR	Rest of Europe	DEU	DEU	17573.1
BGR	Rest of Europe	DNK	Rest of Europe	4067.84
BGR	Rest of Europe	ESP	Rest of Europe	16186.3
BGR	Rest of Europe	EST	Rest of Europe	199.687
BGR	Rest of Europe	FRA	FRA	14645.1
BGR	Rest of Europe	GBR	Rest of Europe	2991.55
BGR	Rest of Europe	GRC	Rest of Europe	10936.1
BGR	Rest of Europe	HUN	Rest of Europe	3349.43
BGR	Rest of Europe	IRL	Rest of Europe	1800.68
BGR	Rest of Europe	ITA	Rest of Europe	5175.42
BGR	Rest of Europe	LTU	Rest of Europe	721.099
BGR	Rest of Europe	LVA	Rest of Europe	238.835
BGR	Rest of Europe	MKD	Rest of Europe	338.242
BGR	Rest of Europe	NLD	Rest of Europe	11297.2
BGR	Rest of Europe	NOR	Rest of Europe	137.78
BGR	Rest of Europe	POL	Rest of Europe	28507.9
BGR	Rest of Europe	PRT	Rest of Europe	176.709
BGR	Rest of Europe	ROU	Rest of Europe	17554.9
BGR	Rest of Europe	SRB	Rest of Europe	683.14
BGR	Rest of Europe	SVK	Rest of Europe	323.56
BGR	Rest of Europe	SWE	Rest of Europe	2643.33
BGR	Rest of Europe	EGY	EGY	1263.81
BGR	Rest of Europe	MAR	Rest of MENA	205.351
BGR	Rest of Europe	TUR	Rest of MENA	2386.7
BGR	Rest of Europe	AUS	AUS	2772.63
BGR	Rest of Europe	NZL	Rest of Oceania	1118.15
BGR	Rest of Europe	KAZ	Rest of Russia and Central Asia	194.093
BGR	Rest of Europe	RUS	RUS	210.348
BGR	Rest of Europe	IND	IND	13687.1
BGR	Rest of Europe	IRN	IRN	782.648
BGR	Rest of Europe	LKA	Rest of South and Southeast Asia	856.974
BGR	Rest of Europe	PAK	Rest of South and Southeast Asia	260.417
BGR	Rest of Europe	THA	Rest of South and Southeast Asia	635.094
BGR	Rest of Europe	VNM	Rest of South and Southeast Asia	142.571
BGR	Rest of Europe	BWA	Rest of Sub-Sahara Africa	153.821
BGR	Rest of Europe	KEN	Rest of Sub-Sahara Africa	482.156
BGR	Rest of Europe	NAM	Rest of Sub-Sahara Africa	139.176
BGR	Rest of Europe	CAN	CAN	2335.86
BGR	Rest of Europe	USA	USA	6287.37
BIH	Rest of Europe	ARG	ARG	4158.36
BIH	Rest of Europe	BRA	BRA	7674.89
BIH	Rest of Europe	MEX	MEX	418.12
BIH	Rest of Europe	NIC	Rest of Central and South America	130.363
BIH	Rest of Europe	PRY	Rest of Central and South America	444.572
BIH	Rest of Europe	URY	Rest of Central and South America	2449.23
BIH	Rest of Europe	CHN	CHN	384.969
BIH	Rest of Europe	AUT	Rest of Europe	3999.22
BIH	Rest of Europe	BEL	Rest of Europe	784.253
BIH	Rest of Europe	BLR	Rest of Europe	589.195
BIH	Rest of Europe	CZE	Rest of Europe	3807.56
BIH	Rest of Europe	DEU	DEU	7209.6
BIH	Rest of Europe	DNK	Rest of Europe	562.502
BIH	Rest of Europe	ESP	Rest of Europe	747.156
BIH	Rest of Europe	FRA	FRA	1553.09
BIH	Rest of Europe	GBR	Rest of Europe	240.903
BIH	Rest of Europe	HRV	Rest of Europe	19614.6
BIH	Rest of Europe	HUN	Rest of Europe	12765.9
BIH	Rest of Europe	IRL	Rest of Europe	699.342
BIH	Rest of Europe	ITA	Rest of Europe	7254.27
BIH	Rest of Europe	LTU	Rest of Europe	258.673
BIH	Rest of Europe	MKD	Rest of Europe	544.477
BIH	Rest of Europe	MNE	Rest of Europe	440.533
BIH	Rest of Europe	NLD	Rest of Europe	3496.74
BIH	Rest of Europe	POL	Rest of Europe	10433.4
BIH	Rest of Europe	ROU	Rest of Europe	6261.58
BIH	Rest of Europe	SRB	Rest of Europe	37109.7
BIH	Rest of Europe	SVK	Rest of Europe	1596.31
BIH	Rest of Europe	SVN	Rest of Europe	937.144
BIH	Rest of Europe	EGY	EGY	575.905
BIH	Rest of Europe	TUR	Rest of MENA	729.835
BIH	Rest of Europe	AUS	AUS	2448.61
BIH	Rest of Europe	NZL	Rest of Oceania	1282.26
BIH	Rest of Europe	KAZ	Rest of Russia and Central Asia	1385.91
BIH	Rest of Europe	IND	IND	9165.01
BIH	Rest of Europe	PAK	Rest of South and Southeast Asia	318.816
BIH	Rest of Europe	THA	Rest of South and Southeast Asia	674.229
BIH	Rest of Europe	VNM	Rest of South and Southeast Asia	1194.12
BIH	Rest of Europe	CAF	Rest of Sub-Sahara Africa	189.856
BIH	Rest of Europe	MLI	Rest of Sub-Sahara Africa	476.087
BIH	Rest of Europe	NAM	Rest of Sub-Sahara Africa	738.093
BIH	Rest of Europe	TCD	Rest of Sub-Sahara Africa	164.221
BIH	Rest of Europe	CAN	CAN	1050.17
BIH	Rest of Europe	USA	USA	2905.18
BLR	Rest of Europe	ARG	ARG	1576.67
BLR	Rest of Europe	BRA	BRA	1407.49
BLR	Rest of Europe	PER	Rest of Central and South America	853.337
BLR	Rest of Europe	CHN	CHN	1205.28
BLR	Rest of Europe	BEL	Rest of Europe	1583.54
BLR	Rest of Europe	DEU	DEU	4093.8
BLR	Rest of Europe	DNK	Rest of Europe	1608.41
BLR	Rest of Europe	ESP	Rest of Europe	1139.89
BLR	Rest of Europe	EST	Rest of Europe	177.829
BLR	Rest of Europe	FRA	FRA	1832.37
BLR	Rest of Europe	GBR	Rest of Europe	452.093
BLR	Rest of Europe	HUN	Rest of Europe	142.186
BLR	Rest of Europe	ISL	Rest of Europe	501.057
BLR	Rest of Europe	ITA	Rest of Europe	366.684
BLR	Rest of Europe	LTU	Rest of Europe	1210.93
BLR	Rest of Europe	LVA	Rest of Europe	1140.98
BLR	Rest of Europe	MDA	Rest of Europe	155.514
BLR	Rest of Europe	NLD	Rest of Europe	3001.96
BLR	Rest of Europe	NOR	Rest of Europe	436.606
BLR	Rest of Europe	POL	Rest of Europe	19116.7
BLR	Rest of Europe	SVK	Rest of Europe	147.701
BLR	Rest of Europe	UKR	Rest of Europe	10378
BLR	Rest of Europe	EGY	EGY	289.168
BLR	Rest of Europe	MAR	Rest of MENA	180.292
BLR	Rest of Europe	TUR	Rest of MENA	950.288
BLR	Rest of Europe	AUS	AUS	152.653
BLR	Rest of Europe	NZL	Rest of Oceania	431.927
BLR	Rest of Europe	KAZ	Rest of Russia and Central Asia	1089.44
BLR	Rest of Europe	RUS	RUS	14806.8
BLR	Rest of Europe	IND	IND	411.658
BLR	Rest of Europe	KHM	Rest of South and Southeast Asia	692.958
BLR	Rest of Europe	MMR	Rest of South and Southeast Asia	191.785
BLR	Rest of Europe	PAK	Rest of South and Southeast Asia	13724.1
BLR	Rest of Europe	THA	Rest of South and Southeast Asia	803.59
BLR	Rest of Europe	VNM	Rest of South and Southeast Asia	3960.61
BLR	Rest of Europe	CAN	CAN	781.525
BLR	Rest of Europe	USA	USA	4581.84
CHE	Rest of Europe	ARG	ARG	7639.57
CHE	Rest of Europe	BRA	BRA	34472.4
CHE	Rest of Europe	CHL	Rest of Central and South America	409.74
CHE	Rest of Europe	COL	Rest of Central and South America	178.133
CHE	Rest of Europe	ECU	Rest of Central and South America	131.899
CHE	Rest of Europe	GUY	Rest of Central and South America	205.742
CHE	Rest of Europe	MEX	MEX	2403.5
CHE	Rest of Europe	PER	Rest of Central and South America	838.881
CHE	Rest of Europe	PRY	Rest of Central and South America	8681.63
CHE	Rest of Europe	SUR	Rest of Central and South America	227.966
CHE	Rest of Europe	URY	Rest of Central and South America	12570.8
CHE	Rest of Europe	CHN	CHN	4348.1
CHE	Rest of Europe	AUT	Rest of Europe	4771.37
CHE	Rest of Europe	BEL	Rest of Europe	2462.7
CHE	Rest of Europe	BGR	Rest of Europe	442.038
CHE	Rest of Europe	BLR	Rest of Europe	1614.52
CHE	Rest of Europe	CZE	Rest of Europe	2686.36
CHE	Rest of Europe	DEU	DEU	35584.5
CHE	Rest of Europe	DNK	Rest of Europe	1830.66
CHE	Rest of Europe	ESP	Rest of Europe	7663.62
CHE	Rest of Europe	FIN	Rest of Europe	2965.63
CHE	Rest of Europe	FRA	FRA	27969.1
CHE	Rest of Europe	GBR	Rest of Europe	7384.05
CHE	Rest of Europe	GRC	Rest of Europe	535.703
CHE	Rest of Europe	HRV	Rest of Europe	627.274
CHE	Rest of Europe	HUN	Rest of Europe	2073.75
CHE	Rest of Europe	IRL	Rest of Europe	9719.83
CHE	Rest of Europe	ISL	Rest of Europe	218.88
CHE	Rest of Europe	ITA	Rest of Europe	29336.4
CHE	Rest of Europe	LTU	Rest of Europe	331.508
CHE	Rest of Europe	MDA	Rest of Europe	413.54
CHE	Rest of Europe	NLD	Rest of Europe	10439.5
CHE	Rest of Europe	NOR	Rest of Europe	171.103
CHE	Rest of Europe	POL	Rest of Europe	3977.52
CHE	Rest of Europe	ROU	Rest of Europe	644.388
CHE	Rest of Europe	SVK	Rest of Europe	431.102
CHE	Rest of Europe	SWE	Rest of Europe	309.994
CHE	Rest of Europe	UKR	Rest of Europe	333.283
CHE	Rest of Europe	EGY	EGY	7539.76
CHE	Rest of Europe	SAU	Rest of MENA	168.849
CHE	Rest of Europe	TUR	Rest of MENA	2715.82
CHE	Rest of Europe	AUS	AUS	7882.06
CHE	Rest of Europe	NZL	Rest of Oceania	5559.63
CHE	Rest of Europe	KAZ	Rest of Russia and Central Asia	2375.69
CHE	Rest of Europe	RUS	RUS	250.636
CHE	Rest of Europe	IDN	Rest of South and Southeast Asia	164.578
CHE	Rest of Europe	IND	IND	25949.7
CHE	Rest of Europe	MMR	Rest of South and Southeast Asia	383.017
CHE	Rest of Europe	PAK	Rest of South and Southeast Asia	4237.3
CHE	Rest of Europe	THA	Rest of South and Southeast Asia	9104.13
CHE	Rest of Europe	BWA	Rest of Sub-Sahara Africa	599.092
CHE	Rest of Europe	KEN	Rest of Sub-Sahara Africa	128.429
CHE	Rest of Europe	NAM	Rest of Sub-Sahara Africa	177.19
CHE	Rest of Europe	ZAF	ZAF	693.421
CHE	Rest of Europe	CAN	CAN	10393.2
CHE	Rest of Europe	USA	USA	46971.1
CYP	Rest of Europe	ARG	ARG	986.128
CYP	Rest of Europe	BRA	BRA	1136.16
CYP	Rest of Europe	PER	Rest of Central and South America	276.972
CYP	Rest of Europe	URY	Rest of Central and South America	1397.49
CYP	Rest of Europe	BGR	Rest of Europe	1503.53
CYP	Rest of Europe	BLR	Rest of Europe	164.348
CYP	Rest of Europe	DEU	DEU	742.632
CYP	Rest of Europe	ESP	Rest of Europe	447.825
CYP	Rest of Europe	FRA	FRA	3044.54
CYP	Rest of Europe	GBR	Rest of Europe	549.166
CYP	Rest of Europe	GRC	Rest of Europe	3215.74
CYP	Rest of Europe	HUN	Rest of Europe	370.66
CYP	Rest of Europe	IRL	Rest of Europe	390.258
CYP	Rest of Europe	ITA	Rest of Europe	2060.93
CYP	Rest of Europe	NLD	Rest of Europe	419.183
CYP	Rest of Europe	POL	Rest of Europe	565.312
CYP	Rest of Europe	ROU	Rest of Europe	2400.35
CYP	Rest of Europe	SRB	Rest of Europe	902.259
CYP	Rest of Europe	EGY	EGY	150.096
CYP	Rest of Europe	TUR	Rest of MENA	2254.49
CYP	Rest of Europe	NZL	Rest of Oceania	4138.59
CYP	Rest of Europe	KAZ	Rest of Russia and Central Asia	1804.67
CYP	Rest of Europe	RUS	RUS	344.294
CYP	Rest of Europe	IND	IND	2910.94
CYP	Rest of Europe	PAK	Rest of South and Southeast Asia	414.362
CYP	Rest of Europe	THA	Rest of South and Southeast Asia	903.005
CYP	Rest of Europe	VNM	Rest of South and Southeast Asia	488.671
CYP	Rest of Europe	BWA	Rest of Sub-Sahara Africa	307.642
CYP	Rest of Europe	NAM	Rest of Sub-Sahara Africa	470.05
CYP	Rest of Europe	USA	USA	1027.51
CZE	Rest of Europe	ARG	ARG	6597.1
CZE	Rest of Europe	BRA	BRA	26214.2
CZE	Rest of Europe	CHL	Rest of Central and South America	128.292
CZE	Rest of Europe	COL	Rest of Central and South America	220.731
CZE	Rest of Europe	ECU	Rest of Central and South America	163.126
CZE	Rest of Europe	GUY	Rest of Central and South America	234.056
CZE	Rest of Europe	MEX	MEX	2657.14
CZE	Rest of Europe	PER	Rest of Central and South America	137.326
CZE	Rest of Europe	PRY	Rest of Central and South America	580.575
CZE	Rest of Europe	SUR	Rest of Central and South America	919.498
CZE	Rest of Europe	URY	Rest of Central and South America	2493.16
CZE	Rest of Europe	CHN	CHN	4405.37
CZE	Rest of Europe	AUT	Rest of Europe	14020
CZE	Rest of Europe	BEL	Rest of Europe	8415.13
CZE	Rest of Europe	BGR	Rest of Europe	163.325
CZE	Rest of Europe	BLR	Rest of Europe	2925.58
CZE	Rest of Europe	DEU	DEU	46793.8
CZE	Rest of Europe	DNK	Rest of Europe	17829
CZE	Rest of Europe	ESP	Rest of Europe	15600.7
CZE	Rest of Europe	EST	Rest of Europe	172.797
CZE	Rest of Europe	FIN	Rest of Europe	579.418
CZE	Rest of Europe	FRA	FRA	14727.3
CZE	Rest of Europe	GBR	Rest of Europe	3782.46
CZE	Rest of Europe	GRC	Rest of Europe	2368.81
CZE	Rest of Europe	HRV	Rest of Europe	189.84
CZE	Rest of Europe	HUN	Rest of Europe	6906.53
CZE	Rest of Europe	IRL	Rest of Europe	9885.94
CZE	Rest of Europe	ISL	Rest of Europe	182.74
CZE	Rest of Europe	ITA	Rest of Europe	65413.6
CZE	Rest of Europe	LTU	Rest of Europe	899.977
CZE	Rest of Europe	LVA	Rest of Europe	611.11
CZE	Rest of Europe	NLD	Rest of Europe	29656.4
CZE	Rest of Europe	NOR	Rest of Europe	322.148
CZE	Rest of Europe	POL	Rest of Europe	56791.2
CZE	Rest of Europe	ROU	Rest of Europe	2654.98
CZE	Rest of Europe	SVK	Rest of Europe	7906.65
CZE	Rest of Europe	SVN	Rest of Europe	391.681
CZE	Rest of Europe	SWE	Rest of Europe	942.168
CZE	Rest of Europe	UKR	Rest of Europe	637.83
CZE	Rest of Europe	EGY	EGY	823.984
CZE	Rest of Europe	MAR	Rest of MENA	149.043
CZE	Rest of Europe	TUR	Rest of MENA	1226.64
CZE	Rest of Europe	AUS	AUS	1506.13
CZE	Rest of Europe	NZL	Rest of Oceania	2244.69
CZE	Rest of Europe	KAZ	Rest of Russia and Central Asia	711.509
CZE	Rest of Europe	RUS	RUS	374.921
CZE	Rest of Europe	IND	IND	26482.1
CZE	Rest of Europe	KHM	Rest of South and Southeast Asia	203.365
CZE	Rest of Europe	MMR	Rest of South and Southeast Asia	437.65
CZE	Rest of Europe	PAK	Rest of South and Southeast Asia	1293.7
CZE	Rest of Europe	THA	Rest of South and Southeast Asia	8247.72
CZE	Rest of Europe	VNM	Rest of South and Southeast Asia	305.291
CZE	Rest of Europe	BWA	Rest of Sub-Sahara Africa	396.696
CZE	Rest of Europe	KEN	Rest of Sub-Sahara Africa	239.528
CZE	Rest of Europe	NAM	Rest of Sub-Sahara Africa	150.082
CZE	Rest of Europe	ZAF	ZAF	145.688
CZE	Rest of Europe	CAN	CAN	5061.19
CZE	Rest of Europe	USA	USA	10613
DEU	DEU	ARG	ARG	156573
DEU	DEU	BOL	Rest of Central and South America	516.626
DEU	DEU	BRA	BRA	135297
DEU	DEU	CHL	Rest of Central and South America	7066.75
DEU	DEU	COL	Rest of Central and South America	3404.61
DEU	DEU	CRI	Rest of Central and South America	1983.48
DEU	DEU	DOM	Rest of Central and South America	348.034
DEU	DEU	ECU	Rest of Central and South America	1259.73
DEU	DEU	GTM	Rest of Central and South America	196.214
DEU	DEU	GUY	Rest of Central and South America	6101.02
DEU	DEU	MEX	MEX	13858.2
DEU	DEU	NIC	Rest of Central and South America	471.161
DEU	DEU	PAN	Rest of Central and South America	586.877
DEU	DEU	PER	Rest of Central and South America	1995.65
DEU	DEU	PRY	Rest of Central and South America	17652.9
DEU	DEU	SUR	Rest of Central and South America	5187.8
DEU	DEU	URY	Rest of Central and South America	54788.3
DEU	DEU	CHN	CHN	41042.9
DEU	DEU	JPN	JPN	160.226
DEU	DEU	KOR	KOR	275.34
DEU	DEU	AUT	Rest of Europe	46942.1
DEU	DEU	BEL	Rest of Europe	138658
DEU	DEU	BGR	Rest of Europe	9684.88
DEU	DEU	BLR	Rest of Europe	6865.6
DEU	DEU	CHE	Rest of Europe	2764.56
DEU	DEU	CZE	Rest of Europe	71026.2
DEU	DEU	DNK	Rest of Europe	232918
DEU	DEU	ESP	Rest of Europe	122619
DEU	DEU	EST	Rest of Europe	8957.45
DEU	DEU	FIN	Rest of Europe	17820.1
DEU	DEU	FRA	FRA	225766
DEU	DEU	GBR	Rest of Europe	84939.9
DEU	DEU	GEO	Rest of Europe	439.436
DEU	DEU	GRC	Rest of Europe	12557.7
DEU	DEU	HRV	Rest of Europe	862.608
DEU	DEU	HUN	Rest of Europe	30619.6
DEU	DEU	IRL	Rest of Europe	50827.7
DEU	DEU	ISL	Rest of Europe	2862.43
DEU	DEU	ITA	Rest of Europe	242428
DEU	DEU	LTU	Rest of Europe	30675.7
DEU	DEU	LUX	Rest of Europe	10533.8
DEU	DEU	LVA	Rest of Europe	14128.5
DEU	DEU	NLD	Rest of Europe	525036
DEU	DEU	NOR	Rest of Europe	4710.05
DEU	DEU	POL	Rest of Europe	202949
DEU	DEU	PRT	Rest of Europe	3678.31
DEU	DEU	ROU	Rest of Europe	13409.4
DEU	DEU	SRB	Rest of Europe	1774.09
DEU	DEU	SVK	Rest of Europe	12241.1
DEU	DEU	SVN	Rest of Europe	1784.01
DEU	DEU	SWE	Rest of Europe	13579.5
DEU	DEU	UKR	Rest of Europe	9889.74
DEU	DEU	ARE	Rest of MENA	221.921
DEU	DEU	EGY	EGY	14778.6
DEU	DEU	ISR	Rest of MENA	673.007
DEU	DEU	JOR	Rest of MENA	149.876
DEU	DEU	MAR	Rest of MENA	1469.81
DEU	DEU	SAU	Rest of MENA	3986.63
DEU	DEU	TUN	Rest of MENA	333.729
DEU	DEU	TUR	Rest of MENA	26988.5
DEU	DEU	AUS	AUS	10360.5
DEU	DEU	NZL	Rest of Oceania	44002.3
DEU	DEU	KAZ	Rest of Russia and Central Asia	3127.31
DEU	DEU	MNG	Rest of Russia and Central Asia	174.216
DEU	DEU	RUS	RUS	8219.21
DEU	DEU	UZB	Rest of Russia and Central Asia	140.693
DEU	DEU	IDN	Rest of South and Southeast Asia	3879.53
DEU	DEU	IND	IND	74650.5
DEU	DEU	IRN	IRN	3576.97
DEU	DEU	KHM	Rest of South and Southeast Asia	2460.26
DEU	DEU	MMR	Rest of South and Southeast Asia	2408.42
DEU	DEU	MYS	Rest of South and Southeast Asia	3517.77
DEU	DEU	PAK	Rest of South and Southeast Asia	18981.8
DEU	DEU	THA	Rest of South and Southeast Asia	58901.7
DEU	DEU	VNM	Rest of South and Southeast Asia	7055.39
DEU	DEU	BWA	Rest of Sub-Sahara Africa	53076.3
DEU	DEU	CAF	Rest of Sub-Sahara Africa	529.843
DEU	DEU	ETH	Rest of Sub-Sahara Africa	1011.81
DEU	DEU	GIN	Rest of Sub-Sahara Africa	255.76
DEU	DEU	KEN	Rest of Sub-Sahara Africa	2955.88
DEU	DEU	MLI	Rest of Sub-Sahara Africa	1321.95
DEU	DEU	NAM	Rest of Sub-Sahara Africa	5566.77
DEU	DEU	NER	Rest of Sub-Sahara Africa	575.134
DEU	DEU	SEN	Rest of Sub-Sahara Africa	129.345
DEU	DEU	TCD	Rest of Sub-Sahara Africa	456.388
DEU	DEU	ZAF	ZAF	5993.79
DEU	DEU	CAN	CAN	22897.2
DEU	DEU	USA	USA	108837
DNK	Rest of Europe	ARG	ARG	9814.88
DNK	Rest of Europe	BRA	BRA	19322.1
DNK	Rest of Europe	CHL	Rest of Central and South America	1590.2
DNK	Rest of Europe	COL	Rest of Central and South America	264.741
DNK	Rest of Europe	ECU	Rest of Central and South America	139.319
DNK	Rest of Europe	GUY	Rest of Central and South America	366.368
DNK	Rest of Europe	MEX	MEX	404.776
DNK	Rest of Europe	PRY	Rest of Central and South America	978.934
DNK	Rest of Europe	SUR	Rest of Central and South America	362.269
DNK	Rest of Europe	URY	Rest of Central and South America	6434.34
DNK	Rest of Europe	CHN	CHN	2416.12
DNK	Rest of Europe	AUT	Rest of Europe	3346.17
DNK	Rest of Europe	BEL	Rest of Europe	5879.83
DNK	Rest of Europe	BGR	Rest of Europe	420.119
DNK	Rest of Europe	BLR	Rest of Europe	5439.16
DNK	Rest of Europe	CHE	Rest of Europe	198.547
DNK	Rest of Europe	CZE	Rest of Europe	2158.59
DNK	Rest of Europe	DEU	DEU	66370.9
DNK	Rest of Europe	ESP	Rest of Europe	6954.97
DNK	Rest of Europe	EST	Rest of Europe	984.792
DNK	Rest of Europe	FIN	Rest of Europe	2033.32
DNK	Rest of Europe	FRA	FRA	10693
DNK	Rest of Europe	GBR	Rest of Europe	11423.9
DNK	Rest of Europe	GRC	Rest of Europe	304.641
DNK	Rest of Europe	HUN	Rest of Europe	566.611
DNK	Rest of Europe	IRL	Rest of Europe	21029.2
DNK	Rest of Europe	ISL	Rest of Europe	160.298
DNK	Rest of Europe	ITA	Rest of Europe	24021.9
DNK	Rest of Europe	LTU	Rest of Europe	6127.04
DNK	Rest of Europe	LUX	Rest of Europe	436.601
DNK	Rest of Europe	LVA	Rest of Europe	2717.5
DNK	Rest of Europe	NLD	Rest of Europe	40902.7
DNK	Rest of Europe	NOR	Rest of Europe	1172.85
DNK	Rest of Europe	POL	Rest of Europe	25754.3
DNK	Rest of Europe	PRT	Rest of Europe	209.744
DNK	Rest of Europe	ROU	Rest of Europe	715.631
DNK	Rest of Europe	SVK	Rest of Europe	753.094
DNK	Rest of Europe	SVN	Rest of Europe	238.616
DNK	Rest of Europe	SWE	Rest of Europe	7334.68
DNK	Rest of Europe	UKR	Rest of Europe	679.019
DNK	Rest of Europe	EGY	EGY	1070.41
DNK	Rest of Europe	MAR	Rest of MENA	405.888
DNK	Rest of Europe	TUR	Rest of MENA	1558.61
DNK	Rest of Europe	AUS	AUS	1225.16
DNK	Rest of Europe	NZL	Rest of Oceania	5798.93
DNK	Rest of Europe	KAZ	Rest of Russia and Central Asia	583.488
DNK	Rest of Europe	RUS	RUS	509.754
DNK	Rest of Europe	IND	IND	86116.3
DNK	Rest of Europe	KHM	Rest of South and Southeast Asia	210.65
DNK	Rest of Europe	MMR	Rest of South and Southeast Asia	298.293
DNK	Rest of Europe	PAK	Rest of South and Southeast Asia	2618.86
DNK	Rest of Europe	THA	Rest of South and Southeast Asia	6052.64
DNK	Rest of Europe	VNM	Rest of South and Southeast Asia	2645.54
DNK	Rest of Europe	BWA	Rest of Sub-Sahara Africa	2412.56
DNK	Rest of Europe	KEN	Rest of Sub-Sahara Africa	146.523
DNK	Rest of Europe	MLI	Rest of Sub-Sahara Africa	178.213
DNK	Rest of Europe	NAM	Rest of Sub-Sahara Africa	710.74
DNK	Rest of Europe	ZAF	ZAF	471.711
DNK	Rest of Europe	CAN	CAN	428.029
DNK	Rest of Europe	USA	USA	6006.29
ESP	Rest of Europe	ARG	ARG	39740.4
ESP	Rest of Europe	BOL	Rest of Central and South America	279.796
ESP	Rest of Europe	BRA	BRA	78669.5
ESP	Rest of Europe	CHL	Rest of Central and South America	8248.88
ESP	Rest of Europe	COL	Rest of Central and South America	357.226
ESP	Rest of Europe	CRI	Rest of Central and South America	684.352
ESP	Rest of Europe	ECU	Rest of Central and South America	129.003
ESP	Rest of Europe	GUY	Rest of Central and South America	797.35
ESP	Rest of Europe	MEX	MEX	6163.11
ESP	Rest of Europe	NIC	Rest of Central and South America	812.636
ESP	Rest of Europe	PER	Rest of Central and South America	1572.97
ESP	Rest of Europe	PRY	Rest of Central and South America	7088.01
ESP	Rest of Europe	SUR	Rest of Central and South America	875.801
ESP	Rest of Europe	URY	Rest of Central and South America	80293.1
ESP	Rest of Europe	CHN	CHN	6240.52
ESP	Rest of Europe	KOR	KOR	931.526
ESP	Rest of Europe	AUT	Rest of Europe	7654.66
ESP	Rest of Europe	BEL	Rest of Europe	19745.3
ESP	Rest of Europe	BGR	Rest of Europe	20858
ESP	Rest of Europe	BLR	Rest of Europe	9505.8
ESP	Rest of Europe	CHE	Rest of Europe	281.82
ESP	Rest of Europe	CZE	Rest of Europe	9214.2
ESP	Rest of Europe	DEU	DEU	167156
ESP	Rest of Europe	DNK	Rest of Europe	28922.6
ESP	Rest of Europe	EST	Rest of Europe	2835.89
ESP	Rest of Europe	FIN	Rest of Europe	3190.81
ESP	Rest of Europe	FRA	FRA	416723
ESP	Rest of Europe	GBR	Rest of Europe	60218.7
ESP	Rest of Europe	GRC	Rest of Europe	2503.43
ESP	Rest of Europe	HUN	Rest of Europe	7345.61
ESP	Rest of Europe	IRL	Rest of Europe	81385.8
ESP	Rest of Europe	ISL	Rest of Europe	3881.11
ESP	Rest of Europe	ITA	Rest of Europe	52275.1
ESP	Rest of Europe	LTU	Rest of Europe	10198.7
ESP	Rest of Europe	LUX	Rest of Europe	1138.74
ESP	Rest of Europe	LVA	Rest of Europe	6946.69
ESP	Rest of Europe	NLD	Rest of Europe	75633.5
ESP	Rest of Europe	NOR	Rest of Europe	3265.43
ESP	Rest of Europe	POL	Rest of Europe	85904.6
ESP	Rest of Europe	PRT	Rest of Europe	48539.8
ESP	Rest of Europe	ROU	Rest of Europe	73854.1
ESP	Rest of Europe	SRB	Rest of Europe	4257.86
ESP	Rest of Europe	SVK	Rest of Europe	4064.65
ESP	Rest of Europe	SVN	Rest of Europe	757.558
ESP	Rest of Europe	SWE	Rest of Europe	9295.24
ESP	Rest of Europe	UKR	Rest of Europe	9032.76
ESP	Rest of Europe	EGY	EGY	7070.42
ESP	Rest of Europe	MAR	Rest of MENA	6313.66
ESP	Rest of Europe	SAU	Rest of MENA	562.99
ESP	Rest of Europe	TUN	Rest of MENA	183.538
ESP	Rest of Europe	TUR	Rest of MENA	2420.52
ESP	Rest of Europe	AUS	AUS	5016.89
ESP	Rest of Europe	NZL	Rest of Oceania	13696.8
ESP	Rest of Europe	KAZ	Rest of Russia and Central Asia	2441.63
ESP	Rest of Europe	RUS	RUS	5868.47
ESP	Rest of Europe	IDN	Rest of South and Southeast Asia	1306.44
ESP	Rest of Europe	IND	IND	117937
ESP	Rest of Europe	IRN	IRN	1779.41
ESP	Rest of Europe	KHM	Rest of South and Southeast Asia	561.856
ESP	Rest of Europe	MMR	Rest of South and Southeast Asia	1340.4
ESP	Rest of Europe	MYS	Rest of South and Southeast Asia	505.963
ESP	Rest of Europe	PAK	Rest of South and Southeast Asia	14303.5
ESP	Rest of Europe	THA	Rest of South and Southeast Asia	23420.3
ESP	Rest of Europe	VNM	Rest of South and Southeast Asia	384.629
ESP	Rest of Europe	BFA	Rest of Sub-Sahara Africa	289.422
ESP	Rest of Europe	BWA	Rest of Sub-Sahara Africa	1756.8
ESP	Rest of Europe	CAF	Rest of Sub-Sahara Africa	1232.95
ESP	Rest of Europe	GIN	Rest of Sub-Sahara Africa	597.21
ESP	Rest of Europe	KEN	Rest of Sub-Sahara Africa	1673.04
ESP	Rest of Europe	MLI	Rest of Sub-Sahara Africa	3075.55
ESP	Rest of Europe	MRT	Rest of Sub-Sahara Africa	554.152
ESP	Rest of Europe	NAM	Rest of Sub-Sahara Africa	6281.12
ESP	Rest of Europe	NER	Rest of Sub-Sahara Africa	188.418
ESP	Rest of Europe	SDN	Rest of Sub-Sahara Africa	286.783
ESP	Rest of Europe	TCD	Rest of Sub-Sahara Africa	1062.26
ESP	Rest of Europe	UGA	Rest of Sub-Sahara Africa	167.492
ESP	Rest of Europe	ZAF	ZAF	4914.94
ESP	Rest of Europe	CAN	CAN	11910.3
ESP	Rest of Europe	USA	USA	69389.3
EST	Rest of Europe	ARG	ARG	402.149
EST	Rest of Europe	BRA	BRA	3075.73
EST	Rest of Europe	URY	Rest of Central and South America	1041.02
EST	Rest of Europe	CHN	CHN	249.859
EST	Rest of Europe	AUT	Rest of Europe	207.447
EST	Rest of Europe	BEL	Rest of Europe	446.985
EST	Rest of Europe	BLR	Rest of Europe	469.758
EST	Rest of Europe	DEU	DEU	2752.25
EST	Rest of Europe	DNK	Rest of Europe	3087.77
EST	Rest of Europe	ESP	Rest of Europe	215.399
EST	Rest of Europe	FIN	Rest of Europe	5806.97
EST	Rest of Europe	FRA	FRA	403.351
EST	Rest of Europe	GBR	Rest of Europe	276.676
EST	Rest of Europe	GRC	Rest of Europe	495.699
EST	Rest of Europe	HUN	Rest of Europe	370.748
EST	Rest of Europe	IRL	Rest of Europe	342.176
EST	Rest of Europe	ITA	Rest of Europe	1485.08
EST	Rest of Europe	LTU	Rest of Europe	2681.97
EST	Rest of Europe	LVA	Rest of Europe	4110.76
EST	Rest of Europe	NLD	Rest of Europe	2410.44
EST	Rest of Europe	POL	Rest of Europe	4789.15
EST	Rest of Europe	SWE	Rest of Europe	175.855
EST	Rest of Europe	AUS	AUS	127.635
EST	Rest of Europe	NZL	Rest of Oceania	223.82
EST	Rest of Europe	KAZ	Rest of Russia and Central Asia	165.917
EST	Rest of Europe	IND	IND	4888.41
EST	Rest of Europe	PAK	Rest of South and Southeast Asia	654.325
EST	Rest of Europe	THA	Rest of South and Southeast Asia	226.714
EST	Rest of Europe	VNM	Rest of South and Southeast Asia	309.736
EST	Rest of Europe	CAN	CAN	305.683
EST	Rest of Europe	USA	USA	2238.95
FIN	Rest of Europe	ARG	ARG	2578.58
FIN	Rest of Europe	BRA	BRA	9547.27
FIN	Rest of Europe	COL	Rest of Central and South America	146.945
FIN	Rest of Europe	GUY	Rest of Central and South America	155.667
FIN	Rest of Europe	MEX	MEX	944.109
FIN	Rest of Europe	SUR	Rest of Central and South America	145.781
FIN	Rest of Europe	URY	Rest of Central and South America	2608.41
FIN	Rest of Europe	CHN	CHN	945.646
FIN	Rest of Europe	AUT	Rest of Europe	241.542
FIN	Rest of Europe	BEL	Rest of Europe	1931.86
FIN	Rest of Europe	BLR	Rest of Europe	1260.88
FIN	Rest of Europe	CZE	Rest of Europe	803.379
FIN	Rest of Europe	DEU	DEU	11805.7
FIN	Rest of Europe	DNK	Rest of Europe	5429.97
FIN	Rest of Europe	ESP	Rest of Europe	6063.49
FIN	Rest of Europe	EST	Rest of Europe	2982.67
FIN	Rest of Europe	FRA	FRA	3380.06
FIN	Rest of Europe	GBR	Rest of Europe	2560.05
FIN	Rest of Europe	GRC	Rest of Europe	402.069
FIN	Rest of Europe	HUN	Rest of Europe	130.552
FIN	Rest of Europe	IRL	Rest of Europe	4323.55
FIN	Rest of Europe	ISL	Rest of Europe	194.15
FIN	Rest of Europe	ITA	Rest of Europe	22682.7
FIN	Rest of Europe	LTU	Rest of Europe	2692.99
FIN	Rest of Europe	LVA	Rest of Europe	1212.97
FIN	Rest of Europe	NLD	Rest of Europe	10673.7
FIN	Rest of Europe	NOR	Rest of Europe	1918.7
FIN	Rest of Europe	POL	Rest of Europe	13650.8
FIN	Rest of Europe	ROU	Rest of Europe	324.729
FIN	Rest of Europe	SWE	Rest of Europe	12109
FIN	Rest of Europe	EGY	EGY	650.333
FIN	Rest of Europe	MAR	Rest of MENA	187.814
FIN	Rest of Europe	TUR	Rest of MENA	624.489
FIN	Rest of Europe	AUS	AUS	1196.6
FIN	Rest of Europe	NZL	Rest of Oceania	2721.09
FIN	Rest of Europe	KAZ	Rest of Russia and Central Asia	529.658
FIN	Rest of Europe	RUS	RUS	139.709
FIN	Rest of Europe	IND	IND	15827.4
FIN	Rest of Europe	MMR	Rest of South and Southeast Asia	222.531
FIN	Rest of Europe	PAK	Rest of South and Southeast Asia	883.478
FIN	Rest of Europe	THA	Rest of South and Southeast Asia	5150.41
FIN	Rest of Europe	BWA	Rest of Sub-Sahara Africa	210.492
FIN	Rest of Europe	NAM	Rest of Sub-Sahara Africa	140.706
FIN	Rest of Europe	ZAF	ZAF	131.307
FIN	Rest of Europe	CAN	CAN	1968.57
FIN	Rest of Europe	USA	USA	10733.6
FRA	FRA	ARG	ARG	53397.4
FRA	FRA	BRA	BRA	125835
FRA	FRA	CHL	Rest of Central and South America	5155.89
FRA	FRA	COL	Rest of Central and South America	444.259
FRA	FRA	CRI	Rest of Central and South America	634.574
FRA	FRA	CUB	Rest of Central and South America	158.605
FRA	FRA	DOM	Rest of Central and South America	183.943
FRA	FRA	ECU	Rest of Central and South America	139.925
FRA	FRA	GUY	Rest of Central and South America	5331.26
FRA	FRA	MEX	MEX	13035.2
FRA	FRA	NIC	Rest of Central and South America	475.272
FRA	FRA	PER	Rest of Central and South America	2227.53
FRA	FRA	PRY	Rest of Central and South America	5008.37
FRA	FRA	SUR	Rest of Central and South America	8792.08
FRA	FRA	URY	Rest of Central and South America	27928.1
FRA	FRA	CHN	CHN	18175.8
FRA	FRA	KOR	KOR	753.503
FRA	FRA	AUT	Rest of Europe	11431.8
FRA	FRA	BEL	Rest of Europe	91210
FRA	FRA	BGR	Rest of Europe	4331.4
FRA	FRA	BLR	Rest of Europe	23399.6
FRA	FRA	CHE	Rest of Europe	599.299
FRA	FRA	CZE	Rest of Europe	10476.3
FRA	FRA	DEU	DEU	208122
FRA	FRA	DNK	Rest of Europe	19571.7
FRA	FRA	ESP	Rest of Europe	297468
FRA	FRA	EST	Rest of Europe	4512.85
FRA	FRA	FIN	Rest of Europe	1666.86
FRA	FRA	GBR	Rest of Europe	158743
FRA	FRA	GEO	Rest of Europe	139.601
FRA	FRA	GRC	Rest of Europe	4801.84
FRA	FRA	HRV	Rest of Europe	163.694
FRA	FRA	HUN	Rest of Europe	10039.8
FRA	FRA	IRL	Rest of Europe	202046
FRA	FRA	ISL	Rest of Europe	4453.42
FRA	FRA	ITA	Rest of Europe	244587
FRA	FRA	LTU	Rest of Europe	12160
FRA	FRA	LUX	Rest of Europe	4161.57
FRA	FRA	LVA	Rest of Europe	5977.47
FRA	FRA	NLD	Rest of Europe	197941
FRA	FRA	NOR	Rest of Europe	10297
FRA	FRA	POL	Rest of Europe	76645.8
FRA	FRA	PRT	Rest of Europe	10143.1
FRA	FRA	ROU	Rest of Europe	13609.3
FRA	FRA	SRB	Rest of Europe	993.694
FRA	FRA	SVK	Rest of Europe	4402.44
FRA	FRA	SVN	Rest of Europe	1052.57
FRA	FRA	SWE	Rest of Europe	4628.82
FRA	FRA	UKR	Rest of Europe	7186.85
FRA	FRA	ARE	Rest of MENA	177.851
FRA	FRA	EGY	EGY	11776.5
FRA	FRA	ISR	Rest of MENA	634.296
FRA	FRA	JOR	Rest of MENA	533.312
FRA	FRA	MAR	Rest of MENA	5574.87
FRA	FRA	SAU	Rest of MENA	1297.07
FRA	FRA	TUN	Rest of MENA	1061.36
FRA	FRA	TUR	Rest of MENA	11820.7
FRA	FRA	AUS	AUS	14152.7
FRA	FRA	NZL	Rest of Oceania	53734.8
FRA	FRA	KAZ	Rest of Russia and Central Asia	3665.79
FRA	FRA	RUS	RUS	4357.58
FRA	FRA	IDN	Rest of South and Southeast Asia	4458.5
FRA	FRA	IND	IND	322630
FRA	FRA	IRN	IRN	4132.55
FRA	FRA	KHM	Rest of South and Southeast Asia	17123.6
FRA	FRA	MMR	Rest of South and Southeast Asia	1117.16
FRA	FRA	MYS	Rest of South and Southeast Asia	1036.84
FRA	FRA	PAK	Rest of South and Southeast Asia	15630.1
FRA	FRA	THA	Rest of South and Southeast Asia	109071
FRA	FRA	VNM	Rest of South and Southeast Asia	3773.79
FRA	FRA	BFA	Rest of Sub-Sahara Africa	148.459
FRA	FRA	BWA	Rest of Sub-Sahara Africa	12338.1
FRA	FRA	CAF	Rest of Sub-Sahara Africa	630.548
FRA	FRA	GIN	Rest of Sub-Sahara Africa	305.775
FRA	FRA	KEN	Rest of Sub-Sahara Africa	326.082
FRA	FRA	MLI	Rest of Sub-Sahara Africa	1876.81
FRA	FRA	MRT	Rest of Sub-Sahara Africa	609.872
FRA	FRA	NAM	Rest of Sub-Sahara Africa	9227.07
FRA	FRA	NER	Rest of Sub-Sahara Africa	519.945
FRA	FRA	SDN	Rest of Sub-Sahara Africa	436.495
FRA	FRA	SEN	Rest of Sub-Sahara Africa	170.191
FRA	FRA	TCD	Rest of Sub-Sahara Africa	543.347
FRA	FRA	ZAF	ZAF	7501.35
FRA	FRA	CAN	CAN	15638.8
FRA	FRA	USA	USA	102524
GBR	Rest of Europe	ARG	ARG	64619
GBR	Rest of Europe	BOL	Rest of Central and South America	233.228
GBR	Rest of Europe	BRA	BRA	474059
GBR	Rest of Europe	CHL	Rest of Central and South America	8336.7
GBR	Rest of Europe	COL	Rest of Central and South America	3238.84
GBR	Rest of Europe	CRI	Rest of Central and South America	2561.41
GBR	Rest of Europe	DOM	Rest of Central and South America	3198.99
GBR	Rest of Europe	ECU	Rest of Central and South America	450.859
GBR	Rest of Europe	GUY	Rest of Central and South America	6057.08
GBR	Rest of Europe	MEX	MEX	12528.2
GBR	Rest of Europe	NIC	Rest of Central and South America	160.462
GBR	Rest of Europe	PER	Rest of Central and South America	1180.2
GBR	Rest of Europe	PRY	Rest of Central and South America	3819.8
GBR	Rest of Europe	SUR	Rest of Central and South America	3406.49
GBR	Rest of Europe	URY	Rest of Central and South America	109945
GBR	Rest of Europe	CHN	CHN	41434
GBR	Rest of Europe	JPN	JPN	274.842
GBR	Rest of Europe	KOR	KOR	598.23
GBR	Rest of Europe	AUT	Rest of Europe	3313.27
GBR	Rest of Europe	BEL	Rest of Europe	50533.8
GBR	Rest of Europe	BGR	Rest of Europe	3061.44
GBR	Rest of Europe	BLR	Rest of Europe	27516
GBR	Rest of Europe	CHE	Rest of Europe	142.496
GBR	Rest of Europe	CYP	Rest of Europe	361.482
GBR	Rest of Europe	CZE	Rest of Europe	5785.78
GBR	Rest of Europe	DEU	DEU	117451
GBR	Rest of Europe	DNK	Rest of Europe	98784
GBR	Rest of Europe	ESP	Rest of Europe	135284
GBR	Rest of Europe	EST	Rest of Europe	1909.59
GBR	Rest of Europe	FIN	Rest of Europe	3083.31
GBR	Rest of Europe	FRA	FRA	112305
GBR	Rest of Europe	GRC	Rest of Europe	9766.41
GBR	Rest of Europe	HRV	Rest of Europe	524.496
GBR	Rest of Europe	HUN	Rest of Europe	6903.41
GBR	Rest of Europe	IRL	Rest of Europe	633420
GBR	Rest of Europe	ISL	Rest of Europe	10172
GBR	Rest of Europe	ITA	Rest of Europe	143174
GBR	Rest of Europe	LTU	Rest of Europe	5814.86
GBR	Rest of Europe	LUX	Rest of Europe	909.723
GBR	Rest of Europe	LVA	Rest of Europe	3133.18
GBR	Rest of Europe	MDA	Rest of Europe	128.437
GBR	Rest of Europe	NLD	Rest of Europe	169901
GBR	Rest of Europe	NOR	Rest of Europe	7990.31
GBR	Rest of Europe	POL	Rest of Europe	64239.9
GBR	Rest of Europe	PRT	Rest of Europe	10371.9
GBR	Rest of Europe	ROU	Rest of Europe	8655.89
GBR	Rest of Europe	SRB	Rest of Europe	1317.85
GBR	Rest of Europe	SVK	Rest of Europe	4174.36
GBR	Rest of Europe	SVN	Rest of Europe	223.604
GBR	Rest of Europe	SWE	Rest of Europe	4760.18
GBR	Rest of Europe	UKR	Rest of Europe	6620.9
GBR	Rest of Europe	ARE	Rest of MENA	249.807
GBR	Rest of Europe	EGY	EGY	40466.9
GBR	Rest of Europe	ISR	Rest of MENA	824.629
GBR	Rest of Europe	JOR	Rest of MENA	515.644
GBR	Rest of Europe	MAR	Rest of MENA	2246.09
GBR	Rest of Europe	SAU	Rest of MENA	1028.24
GBR	Rest of Europe	TUN	Rest of MENA	515.708
GBR	Rest of Europe	TUR	Rest of MENA	30366
GBR	Rest of Europe	AUS	AUS	47509.5
GBR	Rest of Europe	NZL	Rest of Oceania	130654
GBR	Rest of Europe	KAZ	Rest of Russia and Central Asia	5578.09
GBR	Rest of Europe	RUS	RUS	5510.9
GBR	Rest of Europe	UZB	Rest of Russia and Central Asia	365.522
GBR	Rest of Europe	IDN	Rest of South and Southeast Asia	5364.53
GBR	Rest of Europe	IND	IND	101415
GBR	Rest of Europe	IRN	IRN	3367.29
GBR	Rest of Europe	KHM	Rest of South and Southeast Asia	1132.04
GBR	Rest of Europe	MMR	Rest of South and Southeast Asia	1239.64
GBR	Rest of Europe	MYS	Rest of South and Southeast Asia	1974.39
GBR	Rest of Europe	PAK	Rest of South and Southeast Asia	65744.4
GBR	Rest of Europe	THA	Rest of South and Southeast Asia	105138
GBR	Rest of Europe	VNM	Rest of South and Southeast Asia	2031.88
GBR	Rest of Europe	BWA	Rest of Sub-Sahara Africa	112087
GBR	Rest of Europe	CAF	Rest of Sub-Sahara Africa	197.209
GBR	Rest of Europe	KEN	Rest of Sub-Sahara Africa	1311.93
GBR	Rest of Europe	MLI	Rest of Sub-Sahara Africa	490.044
GBR	Rest of Europe	NAM	Rest of Sub-Sahara Africa	37026.9
GBR	Rest of Europe	NER	Rest of Sub-Sahara Africa	409.214
GBR	Rest of Europe	SDN	Rest of Sub-Sahara Africa	137.419
GBR	Rest of Europe	SEN	Rest of Sub-Sahara Africa	176.999
GBR	Rest of Europe	TCD	Rest of Sub-Sahara Africa	169.329
GBR	Rest of Europe	ZAF	ZAF	20304.3
GBR	Rest of Europe	CAN	CAN	32935.1
GBR	Rest of Europe	USA	USA	117717
GEO	Rest of Europe	ARG	ARG	6489.52
GEO	Rest of Europe	BRA	BRA	8454.67
GEO	Rest of Europe	CHL	Rest of Central and South America	697.883
GEO	Rest of Europe	PRY	Rest of Central and South America	266.984
GEO	Rest of Europe	URY	Rest of Central and South America	2210.47
GEO	Rest of Europe	CHN	CHN	568.372
GEO	Rest of Europe	ARM	Rest of Europe	443.481
GEO	Rest of Europe	AUT	Rest of Europe	838.39
GEO	Rest of Europe	BEL	Rest of Europe	166.121
GEO	Rest of Europe	BLR	Rest of Europe	350.526
GEO	Rest of Europe	CZE	Rest of Europe	168.101
GEO	Rest of Europe	DEU	DEU	1398.44
GEO	Rest of Europe	DNK	Rest of Europe	156.733
GEO	Rest of Europe	ESP	Rest of Europe	760.162
GEO	Rest of Europe	FRA	FRA	1040.39
GEO	Rest of Europe	GBR	Rest of Europe	327.151
GEO	Rest of Europe	HUN	Rest of Europe	172.021
GEO	Rest of Europe	IRL	Rest of Europe	193.071
GEO	Rest of Europe	ITA	Rest of Europe	580.76
GEO	Rest of Europe	LVA	Rest of Europe	929.089
GEO	Rest of Europe	NLD	Rest of Europe	762.724
GEO	Rest of Europe	POL	Rest of Europe	403.105
GEO	Rest of Europe	ROU	Rest of Europe	362.75
GEO	Rest of Europe	UKR	Rest of Europe	6717.65
GEO	Rest of Europe	AZE	Rest of MENA	3848.76
GEO	Rest of Europe	EGY	EGY	496.862
GEO	Rest of Europe	TUR	Rest of MENA	2312.42
GEO	Rest of Europe	AUS	AUS	880.528
GEO	Rest of Europe	NZL	Rest of Oceania	245.895
GEO	Rest of Europe	KAZ	Rest of Russia and Central Asia	52331.1
GEO	Rest of Europe	RUS	RUS	21359
GEO	Rest of Europe	UZB	Rest of Russia and Central Asia	2059.51
GEO	Rest of Europe	IND	IND	8159.54
GEO	Rest of Europe	IRN	IRN	1172.02
GEO	Rest of Europe	PAK	Rest of South and Southeast Asia	1269.57
GEO	Rest of Europe	THA	Rest of South and Southeast Asia	515.764
GEO	Rest of Europe	VNM	Rest of South and Southeast Asia	3395.22
GEO	Rest of Europe	CAN	CAN	1636.35
GEO	Rest of Europe	USA	USA	5807.37
GRC	Rest of Europe	ARG	ARG	15239
GRC	Rest of Europe	BRA	BRA	25774.6
GRC	Rest of Europe	CHL	Rest of Central and South America	128.91
GRC	Rest of Europe	ECU	Rest of Central and South America	453.123
GRC	Rest of Europe	GUY	Rest of Central and South America	134.871
GRC	Rest of Europe	MEX	MEX	4176.09
GRC	Rest of Europe	NIC	Rest of Central and South America	155.002
GRC	Rest of Europe	PER	Rest of Central and South America	195.293
GRC	Rest of Europe	PRY	Rest of Central and South America	2026.82
GRC	Rest of Europe	SUR	Rest of Central and South America	273.746
GRC	Rest of Europe	URY	Rest of Central and South America	6094.98
GRC	Rest of Europe	CHN	CHN	2201.74
GRC	Rest of Europe	KOR	KOR	192.692
GRC	Rest of Europe	AUT	Rest of Europe	3344.23
[truncated: 3,291 more rows]

## Sheet: Tab S8. land saving SDG
Area	ha savings (production) - SDG 12.3 target
AFG	461826
AGO	443059
ALB	40702.2
ARE	3366.85
ARG	3.26388e+06
ARM	68757.8
ATG	75.0328
AUS	1.26644e+07
AUT	112497
AZE	205884
BDI	45.5528
BEL	44633.7
BEN	22446.3
BFA	71766.8
BGD	201110
BGR	206096
BHS	97.5097
BIH	72027.8
BLR	323385
BLZ	2688.53
BOL	682624
BRA	4.90283e+06
BRB	36.0921
BWA	543679
CAF	34802
CAN	1.72541e+06
CHE	57536.2
CHL	231706
CHN	1.6678e+07
CIV	129605
CMR	51969.6
COD	3814.09
COG	4451.34
COL	672554
CPV	444.073
CRI	30885.7
CUB	74839.9
CYP	2822.98
CZE	132584
DEU	790096
DJI	13648.4
DMA	150.162
DNK	118172
DOM	31932.8
DZA	492636
ECU	94372.7
EGY	225110
ERI	238.474
ESP	747134
EST	32195.2
ETH	204599
FIN	73705.5
FJI	3502.65
FRA	967757
GAB	5590.58
GBR	612690
GEO	94970.1
GHA	95818.6
GIN	100470
GMB	2713.64
GNB	8590.43
GRC	137682
GRD	30.2239
GTM	57951.5
GUY	31292.6
HKG	83.0087
HND	56722.7
HRV	60341.4
HTI	39845.1
HUN	271863
IDN	384126
IND	2.70033e+06
IRL	116268
IRN	666016
IRQ	132183
ISL	81848.9
ISR	9713.11
ITA	579722
JAM	2818.43
JOR	11768.2
JPN	228126
KAZ	6.05557e+06
KEN	184091
KGZ	213714
KHM	58766.7
KIR	277.091
KOR	128619
KWT	407.753
LAO	17517.3
LBN	14718.7
LBR	7050.93
LCA	145.654
LKA	30873.4
LSO	8135.34
LTU	103415
LUX	4011.76
LVA	58679.1
MAC	41.8754
MAR	536659
MDA	79762.1
MDG	285692
MDV	36.504
MEX	1.8172e+06
MKD	45431.7
MLI	245030
MLT	963.96
MMR	226428
MNE	7657.52
MNG	2.90945e+06
MOZ	119605
MRT	106179
MUS	218.462
MWI	32736.3
MYS	47518.5
NAM	651189
NCL	5199.37
NER	206516
NGA	420485
NIC	67222.8
NLD	56653.7
NOR	247349
NPL	74010.3
NZL	257062
OMN	33137.7
PAK	375116
PAN	36169.3
PER	419535
PHL	216990
PNG	295.282
POL	726874
PRK	31.8984
PRT	118159
PRY	517297
PYF	1155.45
ROU	582195
ROW	3586.01
RUS	4.85333e+06
RWA	13924.6
SAU	28852.8
SDN	21663.4
SEN	56793.3
SLB	1802.03
SLE	11564.5
SLV	18400.5
SOM	282751
SRB	214773
STP	103.424
SUR	3426.07
SVK	89705.6
SVN	18192.2
SWE	69002.2
SWZ	7488.25
SYR	11529.3
TCD	325337
TGO	17235.8
THA	391774
TJK	132390
TKM	419935
TLS	2515.17
TTO	485.299
TUN	94101.5
TUR	671759
TWN	46354.3
TZA	212020
UGA	64597.8
UKR	1.46207e+06
URY	308788
USA	1.47763e+07
UZB	599313
VCT	170.257
VEN	334517
VNM	221953
VUT	1321.36
WSM	1503.61
YEM	252205
ZAF	217816
ZMB	158207
ZWE	108903

## Sheet: Tab S9. blue water saving SDG
Area	m3 blue water savings (production) - SDG 12.3 target
AFG	1.26676e+08
AGO	5.80055e+06
ALB	2.2455e+07
ARE	1.03252e+07
ARG	1.32508e+08
ARM	2.37967e+07
AUS	2.61004e+08
AUT	5.20736e+06
AZE	1.20272e+08
BEL	4.88133e+06
BEN	638703
BFA	3.21968e+06
BGD	1.56941e+08
BGR	8.39313e+06
BIH	1.65225e+06
BLR	1.05409e+07
BLZ	307704
BOL	1.76506e+07
BRA	4.05981e+08
BRB	8577.83
BWA	2.57184e+06
CAF	1.1096e+06
CAN	4.80625e+07
CHE	2.70838e+06
CHL	9.2553e+07
CHN	10088732939
CIV	1.55004e+06
CMR	3.82316e+06
COG	118490
COL	6.76039e+07
CPV	196576
CRI	1.18568e+07
CUB	7.92764e+06
CYP	7.8291e+06
CZE	2.65934e+06
DEU	3.3758e+07
DJI	139767
DMA	9117.48
DNK	7.55619e+06
DOM	3.52859e+07
DZA	1.32428e+08
ECU	6.26825e+07
EGY	1349669539
ESP	6.33474e+08
EST	312232
ETH	3.16884e+07
FIN	2.07057e+06
FJI	507298
FRA	1.39432e+08
GAB	57275.7
GBR	2.39399e+07
GEO	6.52954e+06
GHA	1.09842e+06
GIN	1.66475e+06
GMB	145811
GNB	1.25762e+06
GRC	1.15262e+08
GRD	12233.1
GTM	8.14537e+06
GUY	1.04396e+07
HKG	38741.5
HND	6.41356e+06
HRV	1.06291e+06
HTI	8.70597e+06
HUN	9.39124e+06
IDN	1.68275e+08
IND	3903130835
IRL	8.55903e+06
IRN	8.03786e+08
IRQ	6.94881e+08
ISL	141358
ISR	3.02753e+07
ITA	260151139
JAM	350631
JOR	1.16782e+07
JPN	1.78126e+08
KAZ	2.05397e+08
KEN	7.64097e+06
KGZ	4.43674e+07
KHM	1.68325e+07
KOR	7.97006e+07
KWT	3.17143e+06
LAO	6.83072e+06
LBN	1.28915e+07
LBR	22113.7
LBY	8211.4
LCA	8130.28
LKA	4.27535e+07
LSO	166771
LTU	1.14218e+06
LUX	202381
LVA	375596
MAR	2.21642e+08
MDA	2.43886e+07
MDG	4.16341e+07
MEX	447710336
MKD	8.28254e+06
MLI	1.09984e+07
MLT	428874
MMR	5.54716e+07
MNE	224502
MNG	5.80051e+06
MOZ	1.42111e+06
MRT	1.90185e+06
MUS	53535.4
MWI	1.21219e+06
MYS	2.05261e+07
NAM	1.49187e+06
NCL	83277.2
NER	1.04024e+07
NGA	2.79518e+07
NIC	6.68412e+06
NLD	1.67535e+07
NOR	1.99388e+06
NPL	6.46786e+07
NZL	2.91442e+07
OMN	1.99971e+07
PAK	1398428665
PAN	2.03832e+06
PER	1.2049e+08
PHL	5.1854e+07
POL	6.68048e+07
PRT	9.60955e+07
PRY	1.87911e+07
PYF	68591.1
ROU	5.56143e+07
ROW	44139.6
RUS	5.17339e+08
RWA	545406
SAU	2.61523e+08
SDN	4.90161e+06
SEN	6.04442e+06
SLB	35421.1
SLE	337911
SLV	1.68788e+06
SOM	1.75686e+06
SRB	8.78488e+06
SUR	5.44017e+06
SVK	6.02308e+06
SVN	751963
SWE	3.06854e+06
SWZ	586830
SYR	3.20393e+07
TCD	6.25605e+06
TGO	239989
THA	4.73464e+08
TJK	8.57883e+07
TKM	1.44848e+08
TLS	524846
TTO	108179
TUN	4.77843e+07
TUR	4.21425e+08
TWN	4.61323e+07
TZA	1.75691e+07
UGA	3.52365e+06
UKR	1.25617e+08
URY	4.75529e+07
USA	3739781646
UZB	4.19327e+08
VEN	3.72177e+07
VNM	1.3303e+08
VUT	218281
WSM	89971.1
YEM	1.38734e+08
ZAF	7.14377e+07
ZMB	2.40781e+06
ZWE	2.8959e+06

[truncated: 3 more sheets: Tab S10. GHG prod savings SDG, Tab S11. GHG waste savings SDG, Tab S12. GHG sequest SDG]
